# Supplementary material for: A Model-Driven Co-Design Framework for Fusing Control and Scheduling Viewpoints
Source: Sensors (Basel). 2018 Feb 20;18(2):628. doi: 10.3390/s18020628 (PMC5856116; doi:10.3390/s18020628)
Supplement: Supplementary file 1 [file sensors-18-00628-s001.zip]

Archive with 263 entries (204 files):
- cpal_codesign_framework/
- cpal_codesign_framework/1_analinta/
- cpal_codesign_framework/1_analinta/analinta.py
- cpal_codesign_framework/1_analinta/bin/
- cpal_codesign_framework/1_analinta/bin/config
- cpal_codesign_framework/1_analinta/bin/rtAnalyser.exe
- cpal_codesign_framework/1_analinta/cpal_model/
- cpal_codesign_framework/1_analinta/cpal_model/rosace1-vertical-speed.rt-format
- cpal_codesign_framework/1_analinta/FIFO_Schedulability_Analysis/
- cpal_codesign_framework/1_analinta/FIFO_Schedulability_Analysis/.gitignore
- cpal_codesign_framework/1_analinta/FIFO_Schedulability_Analysis/bin/
- cpal_codesign_framework/1_analinta/FIFO_Schedulability_Analysis/bin/config
- cpal_codesign_framework/1_analinta/FIFO_Schedulability_Analysis/bin/result_FIFO_NO
- cpal_codesign_framework/1_analinta/FIFO_Schedulability_Analysis/bin/result_FIFO_OFFSETS
- cpal_codesign_framework/1_analinta/FIFO_Schedulability_Analysis/bin/result_FIFO_OFFSETS_OPT
- cpal_codesign_framework/1_analinta/FIFO_Schedulability_Analysis/bin/result_FIFO_SIM
- cpal_codesign_framework/1_analinta/FIFO_Schedulability_Analysis/bin/result_FPNS
- cpal_codesign_framework/1_analinta/FIFO_Schedulability_Analysis/bin/result_FPPS
- cpal_codesign_framework/1_analinta/FIFO_Schedulability_Analysis/bin/result_we
- cpal_codesign_framework/1_analinta/FIFO_Schedulability_Analysis/bin/rtAnalyser.exe
- cpal_codesign_framework/1_analinta/FIFO_Schedulability_Analysis/bin/rtAnalyser.exe.stackdump
- cpal_codesign_framework/1_analinta/FIFO_Schedulability_Analysis/commands.txt
- cpal_codesign_framework/1_analinta/FIFO_Schedulability_Analysis/graphs/
- cpal_codesign_framework/1_analinta/FIFO_Schedulability_Analysis/graphs/plot_base.pt
- cpal_codesign_framework/1_analinta/FIFO_Schedulability_Analysis/graphs/plot_baseHarmonic.pt
- cpal_codesign_framework/1_analinta/FIFO_Schedulability_Analysis/graphs/plot_baseLHarmonic.pt
- cpal_codesign_framework/1_analinta/FIFO_Schedulability_Analysis/graphs/plot_baseRandom.pt
- cpal_codesign_framework/1_analinta/FIFO_Schedulability_Analysis/graphs/plot_EventOrders.pt
- cpal_codesign_framework/1_analinta/FIFO_Schedulability_Analysis/graphs/plot_NrCores.pt
- cpal_codesign_framework/1_analinta/FIFO_Schedulability_Analysis/graphs/plot_nrOfTasks.pt
- cpal_codesign_framework/1_analinta/FIFO_Schedulability_Analysis/graphs/plot_OOF.pt
- cpal_codesign_framework/1_analinta/FIFO_Schedulability_Analysis/graphs/plot_OOM.pt
- cpal_codesign_framework/1_analinta/FIFO_Schedulability_Analysis/include/
- cpal_codesign_framework/1_analinta/FIFO_Schedulability_Analysis/include/Analyses/
- cpal_codesign_framework/1_analinta/FIFO_Schedulability_Analysis/include/Analyses/analysisFIFO.h
- cpal_codesign_framework/1_analinta/FIFO_Schedulability_Analysis/include/Analyses/analysisFIFOsim.h
- cpal_codesign_framework/1_analinta/FIFO_Schedulability_Analysis/include/Analyses/analysisFPNS.h
- cpal_codesign_framework/1_analinta/FIFO_Schedulability_Analysis/include/Analyses/analysisFPPS.h
- cpal_codesign_framework/1_analinta/FIFO_Schedulability_Analysis/include/Analyses/analysisSim.h
- cpal_codesign_framework/1_analinta/FIFO_Schedulability_Analysis/include/Analyses/analysisSimEDF.h
- cpal_codesign_framework/1_analinta/FIFO_Schedulability_Analysis/include/Analyses/analysisSimFPNS.h
- cpal_codesign_framework/1_analinta/FIFO_Schedulability_Analysis/include/analysis.h
- cpal_codesign_framework/1_analinta/FIFO_Schedulability_Analysis/include/config.h
- cpal_codesign_framework/1_analinta/FIFO_Schedulability_Analysis/include/taskset.h
- cpal_codesign_framework/1_analinta/FIFO_Schedulability_Analysis/include/types.h
- cpal_codesign_framework/1_analinta/FIFO_Schedulability_Analysis/Makefile
- cpal_codesign_framework/1_analinta/FIFO_Schedulability_Analysis/objects/
- cpal_codesign_framework/1_analinta/FIFO_Schedulability_Analysis/objects/Analyses/
- cpal_codesign_framework/1_analinta/FIFO_Schedulability_Analysis/objects/Analyses/analysisFIFO.o
- cpal_codesign_framework/1_analinta/FIFO_Schedulability_Analysis/objects/Analyses/analysisFIFOsim.o
- cpal_codesign_framework/1_analinta/FIFO_Schedulability_Analysis/objects/Analyses/analysisFPNS.o
- cpal_codesign_framework/1_analinta/FIFO_Schedulability_Analysis/objects/Analyses/analysisFPPS.o
- cpal_codesign_framework/1_analinta/FIFO_Schedulability_Analysis/objects/Analyses/analysisSim.o
- cpal_codesign_framework/1_analinta/FIFO_Schedulability_Analysis/objects/Analyses/analysisSimEDF.o
- cpal_codesign_framework/1_analinta/FIFO_Schedulability_Analysis/objects/Analyses/analysisSimFPNS.o
- cpal_codesign_framework/1_analinta/FIFO_Schedulability_Analysis/objects/analysis.o
- cpal_codesign_framework/1_analinta/FIFO_Schedulability_Analysis/objects/config.o
- cpal_codesign_framework/1_analinta/FIFO_Schedulability_Analysis/objects/globals.o
- cpal_codesign_framework/1_analinta/FIFO_Schedulability_Analysis/objects/rtAnalyser.o
- cpal_codesign_framework/1_analinta/FIFO_Schedulability_Analysis/objects/taskset.o
- cpal_codesign_framework/1_analinta/FIFO_Schedulability_Analysis/readme.txt
- cpal_codesign_framework/1_analinta/FIFO_Schedulability_Analysis/results/
- cpal_codesign_framework/1_analinta/FIFO_Schedulability_Analysis/results/README.txt
- cpal_codesign_framework/1_analinta/FIFO_Schedulability_Analysis/results/results_harmonic_FIFO_NO
- cpal_codesign_framework/1_analinta/FIFO_Schedulability_Analysis/results/results_harmonic_FIFO_OFFSETS
- cpal_codesign_framework/1_analinta/FIFO_Schedulability_Analysis/results/results_harmonic_FIFO_OFFSETS_OPT
- cpal_codesign_framework/1_analinta/FIFO_Schedulability_Analysis/results/results_harmonic_FIFO_SIM
- cpal_codesign_framework/1_analinta/FIFO_Schedulability_Analysis/results/results_harmonic_FPNS
- cpal_codesign_framework/1_analinta/FIFO_Schedulability_Analysis/results/results_harmonic_FPPS
- cpal_codesign_framework/1_analinta/FIFO_Schedulability_Analysis/results/results_harmonic_we
- cpal_codesign_framework/1_analinta/FIFO_Schedulability_Analysis/results/results_lHarmonic_FIFO_NO
- cpal_codesign_framework/1_analinta/FIFO_Schedulability_Analysis/results/results_lHarmonic_FIFO_OFFSETS
- cpal_codesign_framework/1_analinta/FIFO_Schedulability_Analysis/results/results_lHarmonic_FIFO_OFFSETS_OPT
- cpal_codesign_framework/1_analinta/FIFO_Schedulability_Analysis/results/results_lHarmonic_FIFO_SIM
- cpal_codesign_framework/1_analinta/FIFO_Schedulability_Analysis/results/results_lHarmonic_FPNS
- cpal_codesign_framework/1_analinta/FIFO_Schedulability_Analysis/results/results_lHarmonic_FPPS
- cpal_codesign_framework/1_analinta/FIFO_Schedulability_Analysis/results/results_lHarmonic_we
- cpal_codesign_framework/1_analinta/FIFO_Schedulability_Analysis/results/results_random_FIFO_NO
- cpal_codesign_framework/1_analinta/FIFO_Schedulability_Analysis/results/results_random_FIFO_OFFSETS
- cpal_codesign_framework/1_analinta/FIFO_Schedulability_Analysis/results/results_random_FIFO_OFFSETS_OPT
- cpal_codesign_framework/1_analinta/FIFO_Schedulability_Analysis/results/results_random_FIFO_SIM
- cpal_codesign_framework/1_analinta/FIFO_Schedulability_Analysis/results/results_random_FPNS
- cpal_codesign_framework/1_analinta/FIFO_Schedulability_Analysis/results/results_random_FPPS
- cpal_codesign_framework/1_analinta/FIFO_Schedulability_Analysis/results/results_random_we
- cpal_codesign_framework/1_analinta/FIFO_Schedulability_Analysis/sample_taskSet.txt
- cpal_codesign_framework/1_analinta/FIFO_Schedulability_Analysis/scripts/
- cpal_codesign_framework/1_analinta/FIFO_Schedulability_Analysis/scripts/.idea/
- cpal_codesign_framework/1_analinta/FIFO_Schedulability_Analysis/scripts/.idea/misc.xml
- cpal_codesign_framework/1_analinta/FIFO_Schedulability_Analysis/scripts/.idea/modules.xml
- cpal_codesign_framework/1_analinta/FIFO_Schedulability_Analysis/scripts/.idea/scripts.iml
- cpal_codesign_framework/1_analinta/FIFO_Schedulability_Analysis/scripts/.idea/workspace.xml
- cpal_codesign_framework/1_analinta/FIFO_Schedulability_Analysis/scripts/analinta.py
- cpal_codesign_framework/1_analinta/FIFO_Schedulability_Analysis/scripts/config
- cpal_codesign_framework/1_analinta/FIFO_Schedulability_Analysis/scripts/cpal.py
- cpal_codesign_framework/1_analinta/FIFO_Schedulability_Analysis/scripts/model/
- cpal_codesign_framework/1_analinta/FIFO_Schedulability_Analysis/scripts/model/rosace1-vertical-speed.rt-format
- cpal_codesign_framework/1_analinta/FIFO_Schedulability_Analysis/scripts/model/rosace2-airspeed.rt-format
- cpal_codesign_framework/1_analinta/FIFO_Schedulability_Analysis/scripts/model/rosace3-climb.rt-format
- cpal_codesign_framework/1_analinta/FIFO_Schedulability_Analysis/scripts/rt-format_read.py
- cpal_codesign_framework/1_analinta/FIFO_Schedulability_Analysis/scripts/runBaseConfig.sh
- cpal_codesign_framework/1_analinta/FIFO_Schedulability_Analysis/scripts/runEvalEventOrder.sh
- cpal_codesign_framework/1_analinta/FIFO_Schedulability_Analysis/scripts/runOOF.sh
- cpal_codesign_framework/1_analinta/FIFO_Schedulability_Analysis/scripts/runOOM.sh
- cpal_codesign_framework/1_analinta/FIFO_Schedulability_Analysis/scripts/runTasks.sh
- cpal_codesign_framework/1_analinta/FIFO_Schedulability_Analysis/scripts/run_me.py
- cpal_codesign_framework/1_analinta/FIFO_Schedulability_Analysis/scripts/run_me1.py
- cpal_codesign_framework/1_analinta/FIFO_Schedulability_Analysis/src/
- cpal_codesign_framework/1_analinta/FIFO_Schedulability_Analysis/src/Analyses/
- cpal_codesign_framework/1_analinta/FIFO_Schedulability_Analysis/src/Analyses/analysisFIFO.cpp
- cpal_codesign_framework/1_analinta/FIFO_Schedulability_Analysis/src/Analyses/analysisFIFOsim.cpp
- cpal_codesign_framework/1_analinta/FIFO_Schedulability_Analysis/src/Analyses/analysisFPNS.cpp
- cpal_codesign_framework/1_analinta/FIFO_Schedulability_Analysis/src/Analyses/analysisFPPS.cpp
- cpal_codesign_framework/1_analinta/FIFO_Schedulability_Analysis/src/Analyses/analysisSim.cpp
- cpal_codesign_framework/1_analinta/FIFO_Schedulability_Analysis/src/Analyses/analysisSimEDF.cpp
- cpal_codesign_framework/1_analinta/FIFO_Schedulability_Analysis/src/Analyses/analysisSimFPNS.cpp
- cpal_codesign_framework/1_analinta/FIFO_Schedulability_Analysis/src/analysis.cpp
- cpal_codesign_framework/1_analinta/FIFO_Schedulability_Analysis/src/config.cpp
- cpal_codesign_framework/1_analinta/FIFO_Schedulability_Analysis/src/globals.cpp
- cpal_codesign_framework/1_analinta/FIFO_Schedulability_Analysis/src/rtAnalyser.c
- cpal_codesign_framework/1_analinta/FIFO_Schedulability_Analysis/src/taskset.cpp
- cpal_codesign_framework/1_analinta/FIFO_Schedulability_Analysis/tmp/
- cpal_codesign_framework/1_analinta/FIFO_Schedulability_Analysis/tmp/.gitignore
- cpal_codesign_framework/1_analinta/inputs/
- cpal_codesign_framework/1_analinta/inputs/taskSet.txt
- cpal_codesign_framework/2_co_simulation/
- cpal_codesign_framework/2_co_simulation/controller_co_simulation.ast
- cpal_codesign_framework/2_co_simulation/controller_co_simulation.cpal
- cpal_codesign_framework/2_co_simulation/controller_co_simulation_Fig_10_11.slx
- cpal_codesign_framework/2_co_simulation/controller_co_simulation_init.m
- cpal_codesign_framework/2_co_simulation/cpal_interpreter.mexw64
- cpal_codesign_framework/2_co_simulation/CPAL_MLSL_Comparison/
- cpal_codesign_framework/2_co_simulation/CPAL_MLSL_Comparison/cpal_interpreter.mexw64
- cpal_codesign_framework/2_co_simulation/CPAL_MLSL_Comparison/cpal_parameters.mexw64
- cpal_codesign_framework/2_co_simulation/CPAL_MLSL_Comparison/cruiseControl2.ast
- cpal_codesign_framework/2_co_simulation/CPAL_MLSL_Comparison/demo_cruise_control_cont.mdl
- cpal_codesign_framework/2_co_simulation/CPAL_MLSL_Comparison/slprj/
- cpal_codesign_framework/2_co_simulation/CPAL_MLSL_Comparison/slprj/_jitprj/
- cpal_codesign_framework/2_co_simulation/CPAL_MLSL_Comparison/slprj/_jitprj/jitEngineAccessInfo.mat
- cpal_codesign_framework/2_co_simulation/CPAL_MLSL_Comparison/slprj/_jitprj/smX5eHRI2SNTf3nyPYYl6gH.l
- cpal_codesign_framework/2_co_simulation/CPAL_MLSL_Comparison/slprj/_jitprj/smX5eHRI2SNTf3nyPYYl6gH.mat
- cpal_codesign_framework/2_co_simulation/CPAL_MLSL_Comparison/slprj/_sfprj/
- cpal_codesign_framework/2_co_simulation/CPAL_MLSL_Comparison/slprj/_sfprj/demo_cruise_control_cont/
- cpal_codesign_framework/2_co_simulation/CPAL_MLSL_Comparison/slprj/_sfprj/demo_cruise_control_cont/_self/
- cpal_codesign_framework/2_co_simulation/CPAL_MLSL_Comparison/slprj/_sfprj/demo_cruise_control_cont/_self/sfun/
- cpal_codesign_framework/2_co_simulation/CPAL_MLSL_Comparison/slprj/_sfprj/demo_cruise_control_cont/_self/sfun/info/
- cpal_codesign_framework/2_co_simulation/CPAL_MLSL_Comparison/slprj/_sfprj/demo_cruise_control_cont/_self/sfun/info/binfo.mat
- cpal_codesign_framework/2_co_simulation/cpal_parameters.mexw64
- cpal_codesign_framework/2_co_simulation/cpal_parser.exe
- cpal_codesign_framework/2_co_simulation/pkg/
- cpal_codesign_framework/2_co_simulation/pkg/annotations/
- cpal_codesign_framework/2_co_simulation/pkg/annotations/cpal/
- cpal_codesign_framework/2_co_simulation/pkg/annotations/cpal/graphviz.cpal
- cpal_codesign_framework/2_co_simulation/pkg/annotations/cpal/tasks.cpal
- cpal_codesign_framework/2_co_simulation/pkg/annotations/hardware/
- cpal_codesign_framework/2_co_simulation/pkg/annotations/hardware/hw_common.cpal
- cpal_codesign_framework/2_co_simulation/pkg/annotations/hardware/hw_inet.cpal
- cpal_codesign_framework/2_co_simulation/pkg/annotations/hardware/hw_udp.cpal
- cpal_codesign_framework/2_co_simulation/pkg/annotations/hardware/linuxmbed/
- cpal_codesign_framework/2_co_simulation/pkg/annotations/hardware/linuxmbed/hw_linuxmbed.cpal
- cpal_codesign_framework/2_co_simulation/pkg/annotations/simu/
- cpal_codesign_framework/2_co_simulation/pkg/annotations/simu/multi.cpal
- cpal_codesign_framework/2_co_simulation/pkg/annotations/system/
- cpal_codesign_framework/2_co_simulation/pkg/annotations/system/system.cpal
- cpal_codesign_framework/2_co_simulation/pkg/util/
- cpal_codesign_framework/2_co_simulation/pkg/util/marshal.cpal
- cpal_codesign_framework/3_cruise/
- cpal_codesign_framework/3_cruise/cpal_interpreter.mexw64
- cpal_codesign_framework/3_cruise/cpal_parameters.mexw64
- cpal_codesign_framework/3_cruise/cpal_parser.exe
- cpal_codesign_framework/3_cruise/cruise.slx
- cpal_codesign_framework/3_cruise/cruiseControl.ast
- cpal_codesign_framework/3_cruise/cruiseControl.cpal
- cpal_codesign_framework/3_cruise/init_cruise.m
- cpal_codesign_framework/3_cruise/model.pdf
- cpal_codesign_framework/3_cruise/model.png
- cpal_codesign_framework/3_cruise/pkg/
- cpal_codesign_framework/3_cruise/pkg/annotations/
- cpal_codesign_framework/3_cruise/pkg/annotations/cpal/
- cpal_codesign_framework/3_cruise/pkg/annotations/cpal/graphviz.cpal
- cpal_codesign_framework/3_cruise/pkg/annotations/cpal/tasks.cpal
- cpal_codesign_framework/3_cruise/pkg/annotations/hardware/
- cpal_codesign_framework/3_cruise/pkg/annotations/hardware/hw_common.cpal
- cpal_codesign_framework/3_cruise/pkg/annotations/hardware/hw_inet.cpal
- cpal_codesign_framework/3_cruise/pkg/annotations/hardware/hw_udp.cpal
- cpal_codesign_framework/3_cruise/pkg/annotations/hardware/linuxmbed/
- cpal_codesign_framework/3_cruise/pkg/annotations/hardware/linuxmbed/hw_linuxmbed.cpal
- cpal_codesign_framework/3_cruise/pkg/annotations/simu/
- cpal_codesign_framework/3_cruise/pkg/annotations/simu/multi.cpal
- cpal_codesign_framework/3_cruise/pkg/annotations/system/
- cpal_codesign_framework/3_cruise/pkg/annotations/system/system.cpal
- cpal_codesign_framework/3_cruise/pkg/util/
- cpal_codesign_framework/3_cruise/pkg/util/marshal.cpal
- cpal_codesign_framework/4_introspection_bare_metal_FRDM/
- cpal_codesign_framework/4_introspection_bare_metal_FRDM/100 MHz, 500 M Samples_frdm_all_tasks.logicdata
- cpal_codesign_framework/4_introspection_bare_metal_FRDM/BMMI_CPAL_FRDM.jpg
- cpal_codesign_framework/4_introspection_bare_metal_FRDM/frdm.logicsettings
- cpal_codesign_framework/4_introspection_bare_metal_FRDM/frdm_all_tasks.png
- cpal_codesign_framework/4_introspection_bare_metal_FRDM/observer_frdm.ast
- cpal_codesign_framework/4_introspection_bare_metal_FRDM/observer_frdm.bin
- cpal_codesign_framework/4_introspection_bare_metal_FRDM/observer_frdm.cpal
- cpal_codesign_framework/4_introspection_bare_metal_FRDM/WCET.png
- cpal_codesign_framework/5_introspection_on_target_Raspberry_Pi/
- cpal_codesign_framework/5_introspection_on_target_Raspberry_Pi/01_over_all_1.png
- cpal_codesign_framework/5_introspection_on_target_Raspberry_Pi/01_over_all_2.png
- cpal_codesign_framework/5_introspection_on_target_Raspberry_Pi/02_Zoomed.png
- cpal_codesign_framework/5_introspection_on_target_Raspberry_Pi/03_raspi_mod_target.png
- cpal_codesign_framework/5_introspection_on_target_Raspberry_Pi/04_input_jitter.png
- cpal_codesign_framework/5_introspection_on_target_Raspberry_Pi/04_output_jitter.png
- cpal_codesign_framework/5_introspection_on_target_Raspberry_Pi/04_sample_cli.png
- cpal_codesign_framework/5_introspection_on_target_Raspberry_Pi/100 MHz, 1 B Samples [1]_no_cons.logicdata
- cpal_codesign_framework/5_introspection_on_target_Raspberry_Pi/100 MHz, 1 B Samples [2]_console.logicdata
- cpal_codesign_framework/5_introspection_on_target_Raspberry_Pi/500 MHz, 125 M Samples_wcet.logicdata
- cpal_codesign_framework/5_introspection_on_target_Raspberry_Pi/observer_raspi.ast
- cpal_codesign_framework/5_introspection_on_target_Raspberry_Pi/observer_raspi.cpal
- cpal_codesign_framework/5_introspection_on_target_Raspberry_Pi/two_task.logicsettings
- cpal_codesign_framework/5_introspection_on_target_Raspberry_Pi/wcet.logicsettings
- cpal_codesign_framework/6_introspection_simulation/
- cpal_codesign_framework/6_introspection_simulation/cpal_interpreter.mexw64
- cpal_codesign_framework/6_introspection_simulation/cpal_parameters.mexw64
- cpal_codesign_framework/6_introspection_simulation/cpal_parser.exe
- cpal_codesign_framework/6_introspection_simulation/introspection_graphs/
- cpal_codesign_framework/6_introspection_simulation/introspection_graphs/input_jitter_alltask_sample.pdf
- cpal_codesign_framework/6_introspection_simulation/introspection_graphs/input_jitter_sample.pdf
- cpal_codesign_framework/6_introspection_simulation/introspection_graphs/output_jitter_alltask_sample.pdf
- cpal_codesign_framework/6_introspection_simulation/introspection_graphs/output_jitter_sample.pdf
- cpal_codesign_framework/6_introspection_simulation/observer.ast
- cpal_codesign_framework/6_introspection_simulation/observer.cpal
- cpal_codesign_framework/6_introspection_simulation/observer.slx
- cpal_codesign_framework/6_introspection_simulation/observer_init.m
- cpal_codesign_framework/6_introspection_simulation/pkg/
- cpal_codesign_framework/6_introspection_simulation/pkg/annotations/
- cpal_codesign_framework/6_introspection_simulation/pkg/annotations/cpal/
- cpal_codesign_framework/6_introspection_simulation/pkg/annotations/cpal/graphviz.cpal
- cpal_codesign_framework/6_introspection_simulation/pkg/annotations/cpal/tasks.cpal
- cpal_codesign_framework/6_introspection_simulation/pkg/annotations/hardware/
- cpal_codesign_framework/6_introspection_simulation/pkg/annotations/hardware/hw_common.cpal
- cpal_codesign_framework/6_introspection_simulation/pkg/annotations/hardware/hw_inet.cpal
- cpal_codesign_framework/6_introspection_simulation/pkg/annotations/hardware/hw_udp.cpal
- cpal_codesign_framework/6_introspection_simulation/pkg/annotations/hardware/linuxmbed/
- cpal_codesign_framework/6_introspection_simulation/pkg/annotations/hardware/linuxmbed/hw_linuxmbed.cpal
- cpal_codesign_framework/6_introspection_simulation/pkg/annotations/simu/
- cpal_codesign_framework/6_introspection_simulation/pkg/annotations/simu/multi.cpal
- cpal_codesign_framework/6_introspection_simulation/pkg/annotations/system/
- cpal_codesign_framework/6_introspection_simulation/pkg/annotations/system/system.cpal
- cpal_codesign_framework/6_introspection_simulation/pkg/util/
- cpal_codesign_framework/6_introspection_simulation/pkg/util/marshal.cpal
- cpal_codesign_framework/7_Jitter_Margin/
- cpal_codesign_framework/7_Jitter_Margin/calcalias.p
- cpal_codesign_framework/7_Jitter_Margin/calcdelaymargin.p
- cpal_codesign_framework/7_Jitter_Margin/fastc2d.p
- cpal_codesign_framework/7_Jitter_Margin/jitterwcperf.p
- cpal_codesign_framework/7_Jitter_Margin/servo_wccpf_period12ms.m
- cpal_codesign_framework/8_wcet/
- cpal_codesign_framework/8_wcet/console_clarity.png
- cpal_codesign_framework/8_wcet/cpal_editor.png
- cpal_codesign_framework/8_wcet/frdm.png
- cpal_codesign_framework/8_wcet/target.png
- cpal_codesign_framework/8_wcet/wcet_frdm.ast
- cpal_codesign_framework/8_wcet/wcet_frdm.bin
- cpal_codesign_framework/8_wcet/wcet_frdm.cpal
- cpal_codesign_framework/8_wcet/wcet_raspi.ast
- cpal_codesign_framework/8_wcet/wcet_raspi.cpal
- cpal_codesign_framework/ReadMe.txt
