# Supplementary material for: A Model-Driven Co-Design Framework for Fusing Control and Scheduling Viewpoints
Source: Sensors (Basel). 2018 Feb 20;18(2):628. doi: 10.3390/s18020628 (PMC5856116; doi:10.3390/s18020628)
Supplement: Supplementary file 1 [file sensors-18-00628-s001.zip › cpal_codesign_framework/1_analinta/cpal_model/rosace1-vertical-speed.rt-format]

-- See https://gforge.inria.fr/projects/rt-format
-- NB: All durations are in picosecond(ps).
Task{name="1",	period=4,	wcet=1,	offset=0, deadline=4}
Task{name="2",	period=4,	wcet=1,	offset=2, deadline=4}
Task{name="3",	period=9,	wcet=1,	offset=2, deadline=8}
