# Supplementary material for: A Model-Driven Co-Design Framework for Fusing Control and Scheduling Viewpoints
Source: Sensors (Basel). 2018 Feb 20;18(2):628. doi: 10.3390/s18020628 (PMC5856116; doi:10.3390/s18020628)
Supplement: Supplementary file 1 [file sensors-18-00628-s001.zip › cpal_codesign_framework/1_analinta/FIFO_Schedulability_Analysis/bin/result_FIFO_NO]

0.05 0
0.075 0
0.1 0
0.125 0
0.15 0
0.175 0
0.2 0
0.225 0
0.25 0
0.275 0
0.3 0
0.325 0
0.35 0
0.375 0
0.4 0
0.425 0
0.45 0
0.475 0
0.5 0
0.525 0
0.55 0
0.575 0
0.6 0
0.625 0
0.65 0
0.675 0
0.7 0
0.725 0
0.75 0
0.775 0
0.8 0
0.825 0
0.85 0
0.875 0
0.9 0
0.925 0
0.95 0
0.975 0
1 0
