# Supplementary material for: A Model-Driven Co-Design Framework for Fusing Control and Scheduling Viewpoints
Source: Sensors (Basel). 2018 Feb 20;18(2):628. doi: 10.3390/s18020628 (PMC5856116; doi:10.3390/s18020628)
Supplement: Supplementary file 1 [file sensors-18-00628-s001.zip › cpal_codesign_framework/1_analinta/FIFO_Schedulability_Analysis/bin/rtAnalyser.exe.stackdump]

Exception: STATUS_INTEGER_DIVIDE_BY_ZERO at rip=0010040158F
rax=FFFFFFFFFFFFFFFC rbx=FFFFFFFFFFFFFFFC rcx=0000000000000000
rdx=FFFFFFFFFFFFFFFF rsi=0000000600048DE8 rdi=00000000FFFFCDF0
r8 =00000000FFFFC6BC r9 =000000018014BF70 r10=0000000100000000
r11=00000003D1882652 r12=0000000000000000 r13=0000000000000000
r14=0000000000000000 r15=0000000000000000
rbp=00000000FFFFC820 rsp=00000000FFFFC780
program=C:\cygwin64\home\sakthivel.sundharam\FIFO-Scheduling-Analysis_v2\bin\rtAnalyser.exe, pid 8600, thread main
cs=0033 ds=002B es=002B fs=0053 gs=002B ss=002B
Stack trace:
Frame        Function    Args
000FFFFC820  0010040158F (00100000000, 00000000000, 001004010F8, 00000000000)
000FFFFC870  001004012BB (000FFFFCA90, 00100427B39, 00180151F75, 000FFFFC8A0)
000FFFFC910  0010040C9CB (000FFFFCAE0, 000FFFFCA90, 001801F6B30, 006000107D8)
000FFFFCAF0  0010040E24A (00100000004, 000FFFFCC50, 001801C4E0A, 003D18CAF58)
000FFFFCBB0  0010040F42F (000FFFFCC50, 00000000000, 00000000030, 30001000000FF00)
000FFFFCCC0  001800484AD (00000000000, 00000000000, 00000000000, 00000000000)
00000000000  0018004618C (00000000000, 00000000000, 00000000000, 00000000000)
000FFFFFFF0  00180046224 (00000000000, 00000000000, 00000000000, 00000000000)
End of stack trace
