# Supplementary material for: A Model-Driven Co-Design Framework for Fusing Control and Scheduling Viewpoints
Source: Sensors (Basel). 2018 Feb 20;18(2):628. doi: 10.3390/s18020628 (PMC5856116; doi:10.3390/s18020628)
Supplement: Supplementary file 1 [file sensors-18-00628-s001.zip › cpal_codesign_framework/1_analinta/FIFO_Schedulability_Analysis/commands.txt]

Offset :

./rtAnalyser.exe -ts ../inputs/taskSet.txt -opt 1000 -vv

Response time :

./rtAnalyser.exe -ts ../inputs/taskSet.txt -vvv


CPAL:

To export task parameters :

To a file :

./cpal_interpreter.exe --finally-func my_export_func --finally-output load.txt -t 1 load.ast

To cmd:

./cpal_interpreter.exe --finally-func my_export_func -t 1 load.ast

To parse:

./cpal_parser.exe -I./pkg load.cpal load.ast


CPAL2X:

./cpal2x.exe -T cpal --annotation @cpal:time -I./pkg plant.cpal

converter:

./cpal2x.exe -T rt-format -I./pkg plant.cpal controller5.lua

To do set : export CPAL_PKG_PATH=C:\\cygwin64\\home\\sakthivel.sundharam\\cpal2x\\pkg
To verify the path : echo $CPAL_PKG_PATH
