# Supplementary material for: A Model-Driven Co-Design Framework for Fusing Control and Scheduling Viewpoints
Source: Sensors (Basel). 2018 Feb 20;18(2):628. doi: 10.3390/s18020628 (PMC5856116; doi:10.3390/s18020628)
Supplement: Supplementary file 1 [file sensors-18-00628-s001.zip › cpal_codesign_framework/1_analinta/FIFO_Schedulability_Analysis/graphs/plot_base.pt]

set terminal pdf size 5,3.75
set output 'baseConfiguration.pdf'

set bar 1.000000
set style data linespoints


set xtics nomirror out
set ytics nomirror out
set border 3

set xlabel "Task Utilization"
set ylabel "Schedulable Tasksets" 

set xrange [0:1]

plot  '../results/res_FIFO_OFFSETS_OPT' using 1:2 title "FIFO opt. offsets" lw 3, \
		'../results/res_FIFO_OFFSETS' using 1:2  title "FIFO given offsets" lw 3, \
		'../results/res_FIFO_NO' using 1:2 title "FIFO aperiodic" lw 3, \
		'../results/res_FPNS_OFFSETS_OPT' using 1:2  title "FPNS opt. offsets" lw 3, \
		'../results/res_FPNS_OFFSETS' using 1:2  title "FPNS with offsets" lw 3, \
		'../results/res_FPNS_NO' using 1:2 title "FPNS aperiodic" lw 3
