# Supplementary material for: A Model-Driven Co-Design Framework for Fusing Control and Scheduling Viewpoints
Source: Sensors (Basel). 2018 Feb 20;18(2):628. doi: 10.3390/s18020628 (PMC5856116; doi:10.3390/s18020628)
Supplement: Supplementary file 1 [file sensors-18-00628-s001.zip › cpal_codesign_framework/1_analinta/FIFO_Schedulability_Analysis/graphs/plot_baseRandom.pt]

set terminal pdf size 5,3.5
set output 'baseConfigurationRandom.pdf'

set bar 1.000000
set style data linespoints

set key bottom left

set xtics nomirror out
set ytics nomirror out
set border 3

set xlabel "Task Utilization"
set ylabel "Schedulable Tasksets" 

set xrange [0:1]

plot  '../results/results_random_FPPS' using 1:2 title "FPPS" lw 3, \
		'../results/results_random_FPNS' using 1:2 title "FPNS" pt 7 lw 3, \
		'../results/results_random_FIFO_OFFSETS_OPT' using 1:2 title "FIFO opt. offsets" pt 8 lw 3, \
		'../results/results_random_FIFO_OFFSETS' using 1:2  title "FIFO given offsets" lw 3, \
		'../results/results_random_FIFO_NO' using 1:2 title "FIFO aperiodic" lw 3
