# Supplementary material for: A Model-Driven Co-Design Framework for Fusing Control and Scheduling Viewpoints
Source: Sensors (Basel). 2018 Feb 20;18(2):628. doi: 10.3390/s18020628 (PMC5856116; doi:10.3390/s18020628)
Supplement: Supplementary file 1 [file sensors-18-00628-s001.zip › cpal_codesign_framework/1_analinta/FIFO_Schedulability_Analysis/graphs/plot_EventOrders.pt]

set terminal pdf size 5,3.5
set output 'nrOrdersLHarmonic.pdf'

set xtics rotate out
set style data histogram 
set style fill solid border -1
set style histogram cluster gap 1
set boxwidth 0.75

set key top left

set xtics nomirror out
set ytics nomirror out
set border 3

set xlabel "Task Utilization"
set ylabel "# of different event orders" 

set yrange [0:50]
set boxwidth 1 relative

plot '../results/resultsEO_lHarmonic_FIFO' using 2:xticlabels(1) title columnheader fillstyle pattern 2, \
     '../results/resultsEO_lHarmonic_FIFO' using 3:xticlabels(1) title columnheader fillstyle pattern 3, \
     '../results/resultsEO_lHarmonic_FIFO' using 4:xticlabels(1) title columnheader fillstyle pattern 4


set terminal pdf size 5,3.5
set output 'nrOrdersHarmonic.pdf'

set xtics rotate out
set style data histogram 
set style fill solid border -1
set style histogram cluster gap 1
set boxwidth 0.75

set key top left

set xtics nomirror out
set ytics nomirror out
set border 3

set xlabel "Task Utilization"
set ylabel "# of different event orders" 

set yrange [0:400]
set boxwidth 1 relative

plot '../results/resultsEO_harmonic_FIFO' using 2:xticlabels(1) title columnheader fillstyle pattern 2, \
     '../results/resultsEO_harmonic_FIFO' using 3:xticlabels(1) title columnheader fillstyle pattern 3, \
     '../results/resultsEO_harmonic_FIFO' using 4:xticlabels(1) title columnheader fillstyle pattern 4
