# Supplementary material for: A Model-Driven Co-Design Framework for Fusing Control and Scheduling Viewpoints
Source: Sensors (Basel). 2018 Feb 20;18(2):628. doi: 10.3390/s18020628 (PMC5856116; doi:10.3390/s18020628)
Supplement: Supplementary file 1 [file sensors-18-00628-s001.zip › cpal_codesign_framework/1_analinta/FIFO_Schedulability_Analysis/graphs/plot_NrCores.pt]

set terminal pdf size 5,3.75
set output 'nrOfCores-core.pdf'

set bar 1.000000
set style data linespoints


set xtics nomirror out
set ytics nomirror out
set border 3

set xlabel "number of cores" 
set ylabel "weighted measure (core utilization)"

set xrange [1:]
set yrange [0:0.8]

plot  '../output/weight-nrOfCores.txt' every 2::0 using 1:10 title "reference config - perfect bus" lw 3, \
		'' using 1:6  every 2::0 title "reference config - FP bus" lw 3, \
		'' every 2::0 using 1:3 title "reference config - RR bus" lw 3, \
		'' using 1:4  every 2::0 title "reference config - TDMA bus" lw 3, \
		'' using 1:8  every 2::0 title "full-isolation architecture" lw 3, \
		'' using 1:7  every 2::0 title "reference config - PP bus" lw 3 lt rgb "#006400", \
		'' using 1:5  every 2::0 title "reference config - FIFO bus" lw 3, \
		'' using 1:9 every 2::0 title "uncached architecture" lw 3


set terminal pdf size 5,3.75
set output 'nrOfCores-bus.pdf'

set bar 1.000000
set style data linespoints


set xtics nomirror out
set ytics nomirror out
set border 3

set xlabel "number of cores" 
set ylabel "weighted measure (bus utilization)"

set xrange [1:]

plot  '../output/weight-nrOfCores.txt' every 2::1 using 1:3 title "reference configRR" lw 3, \
		'' using 1:4 every 2::1 title "reference configTDMA" lw 3, \
		'' using 1:5 every 2::1 title "reference configFIFO" lw 3, \
		'' using 1:6 every 2::1 title "reference configFP" lw 3, \
		'' using 1:7 every 2::1 title "reference configPP" lw 3, \
		'' using 1:8 every 2::1 title "full-isolation architecture" lw 3, \
		'' using 1:9 every 2::1 title "uncached architecture" lw 3
