# Supplementary material for: A Model-Driven Co-Design Framework for Fusing Control and Scheduling Viewpoints
Source: Sensors (Basel). 2018 Feb 20;18(2):628. doi: 10.3390/s18020628 (PMC5856116; doi:10.3390/s18020628)
Supplement: Supplementary file 1 [file sensors-18-00628-s001.zip › cpal_codesign_framework/1_analinta/FIFO_Schedulability_Analysis/graphs/plot_OOF.pt]

set terminal pdf size 5,3.5
set output 'oof-Random.pdf'

set bar 1.000000
set style data linespoints

set key top left

set yrange [0:1]

set xtics nomirror out
set ytics nomirror out
set border 3

set xlabel "Granularity" 
set ylabel "Weighted measure"

plot  '../results/res_random_gran_we' using 1:2 title "FPPS" lw 3, \
		'' using 1:7 title "FPNS" pt 7 lw 3, \
		'' using 1:3 title "FIFO opt. offsets" pt 8 lw 3, \
		'' using 1:4 title "FIFO given offsets" lw 3, \
		'' using 1:5 title "FIFO aperiodic" lw 3


set terminal pdf size 5,3.5
set output 'oof-harmonic.pdf'

set bar 1.000000
set style data linespoints

set key at 500, 0.95


set yrange [0:1]

set xtics nomirror out
set ytics nomirror out
set border 3

set xlabel "Granularity" 
set ylabel "Weighted measure"

plot  '../results/res_harmonic_gran_we' using 1:2 title "FPPS" lw 3, \
		'' using 1:7 title "FPNS" pt 7 lw 3, \
		'' using 1:3 title "FIFO opt. offsets" pt 8 lw 3, \
		'' using 1:4 title "FIFO given offsets" lw 3, \
		'' using 1:5 title "FIFO aperiodic" lw 3


set terminal pdf size 5,3.5
set output 'oof-lHarmonic.pdf'

set bar 1.000000
set style data linespoints

set key at 500, 0.85

set yrange [0:1]

set xtics nomirror out
set ytics nomirror out
set border 3

set xlabel "Granularity" 
set ylabel "Weighted measure"

plot  '../results/res_lHarmonic_gran_we' using 1:2 title "FPPS" lw 3, \
		'' using 1:7 title "FPNS" pt 7 lw 3, \
		'' using 1:3 title "FIFO opt. offsets" pt 8 lw 3, \
		'' using 1:4 title "FIFO given offsets" lw 3, \
		'' using 1:5 title "FIFO aperiodic" lw 3
