# Supplementary material for: A Model-Driven Co-Design Framework for Fusing Control and Scheduling Viewpoints
Source: Sensors (Basel). 2018 Feb 20;18(2):628. doi: 10.3390/s18020628 (PMC5856116; doi:10.3390/s18020628)
Supplement: Supplementary file 1 [file sensors-18-00628-s001.zip › cpal_codesign_framework/1_analinta/FIFO_Schedulability_Analysis/include/Analyses/analysisFIFOsim.h]

#ifndef analysisFIFOsim_H
#define analysisFIFOsim_H

#include "types.h"
#include "taskset.h"
#include "analysis.h"

class AnalysisFIFOsim: public Analysis  {
	public:
		AnalysisFIFOsim();
		~AnalysisFIFOsim();
		int analyse(Taskset &taskset);
	private:
		int checkSchedulability(int id);
};

#endif
