# Supplementary material for: A Model-Driven Co-Design Framework for Fusing Control and Scheduling Viewpoints
Source: Sensors (Basel). 2018 Feb 20;18(2):628. doi: 10.3390/s18020628 (PMC5856116; doi:10.3390/s18020628)
Supplement: Supplementary file 1 [file sensors-18-00628-s001.zip › cpal_codesign_framework/1_analinta/FIFO_Schedulability_Analysis/include/Analyses/analysisFPPS.h]

#ifndef analysisFPPS_H
#define analysisFPPS_H

#include "types.h"
#include "taskset.h"
#include "analysis.h"

class AnalysisFPPS: public Analysis  {
	public:
		AnalysisFPPS();
		~AnalysisFPPS();
		int analyse(Taskset &taskset);
};

#endif
