# Supplementary material for: A Model-Driven Co-Design Framework for Fusing Control and Scheduling Viewpoints
Source: Sensors (Basel). 2018 Feb 20;18(2):628. doi: 10.3390/s18020628 (PMC5856116; doi:10.3390/s18020628)
Supplement: Supplementary file 1 [file sensors-18-00628-s001.zip › cpal_codesign_framework/1_analinta/FIFO_Schedulability_Analysis/include/analysis.h]

#ifndef ANALYSIS_H
#define ANALYSIS_H

#include "types.h"
#include "taskset.h"
#include <cmath>
#include <iostream>

class Analysis
{
public:
	Analysis();
	virtual ~Analysis();
	virtual int analyse (Taskset& _taskset);
	bool isSchedulable();
protected:
	bool _schedulable;
	longint_t* _rt;
	Taskset* _taskSet;
};

#endif
