# Supplementary material for: A Model-Driven Co-Design Framework for Fusing Control and Scheduling Viewpoints
Source: Sensors (Basel). 2018 Feb 20;18(2):628. doi: 10.3390/s18020628 (PMC5856116; doi:10.3390/s18020628)
Supplement: Supplementary file 1 [file sensors-18-00628-s001.zip › cpal_codesign_framework/1_analinta/FIFO_Schedulability_Analysis/results/results_random_FIFO_NO]

0 10000
0.025 10000
0.05 10000
0.075 10000
0.1 10000
0.125 10000
0.15 10000
0.175 9995
0.2 9916
0.225 9674
0.25 9184
0.275 8455
0.3 7518
0.325 6493
0.35 5498
0.375 4494
