# Supplementary material for: A Model-Driven Co-Design Framework for Fusing Control and Scheduling Viewpoints
Source: Sensors (Basel). 2018 Feb 20;18(2):628. doi: 10.3390/s18020628 (PMC5856116; doi:10.3390/s18020628)
Supplement: Supplementary file 1 [file sensors-18-00628-s001.zip › cpal_codesign_framework/1_analinta/FIFO_Schedulability_Analysis/results/results_random_FIFO_OFFSETS]

0 10000
0.025 10000
0.05 10000
0.075 10000
0.1 10000
0.125 10000
0.15 10000
0.175 10000
0.2 9999
0.225 9963
0.25 9839
0.275 9604
0.3 9211
0.325 8674
0.35 7963
0.375 7193
