# Supplementary material for: A Model-Driven Co-Design Framework for Fusing Control and Scheduling Viewpoints
Source: Sensors (Basel). 2018 Feb 20;18(2):628. doi: 10.3390/s18020628 (PMC5856116; doi:10.3390/s18020628)
Supplement: Supplementary file 1 [file sensors-18-00628-s001.zip › cpal_codesign_framework/1_analinta/FIFO_Schedulability_Analysis/results/results_random_FIFO_OFFSETS_OPT]

0 10000
0.025 10000
0.05 10000
0.075 10000
0.1 10000
0.125 10000
0.15 10000
0.175 10000
0.2 9999
0.225 9970
0.25 9881
0.275 9686
0.3 9379
0.325 8899
0.35 8297
0.375 7601
