# Supplementary material for: A Model-Driven Co-Design Framework for Fusing Control and Scheduling Viewpoints
Source: Sensors (Basel). 2018 Feb 20;18(2):628. doi: 10.3390/s18020628 (PMC5856116; doi:10.3390/s18020628)
Supplement: Supplementary file 1 [file sensors-18-00628-s001.zip › cpal_codesign_framework/1_analinta/FIFO_Schedulability_Analysis/results/results_random_FIFO_SIM]

0 0
0.025 0
0.05 0
0.075 0
0.1 0
0.125 0
0.15 0
0.175 0
0.2 0
0.225 0
0.25 0
0.275 0
0.3 0
0.325 0
0.35 0
0.375 0
