# Supplementary material for: A Model-Driven Co-Design Framework for Fusing Control and Scheduling Viewpoints
Source: Sensors (Basel). 2018 Feb 20;18(2):628. doi: 10.3390/s18020628 (PMC5856116; doi:10.3390/s18020628)
Supplement: Supplementary file 1 [file sensors-18-00628-s001.zip › cpal_codesign_framework/1_analinta/FIFO_Schedulability_Analysis/results/results_random_FPNS]

0 10000
0.025 10000
0.05 10000
0.075 10000
0.1 10000
0.125 10000
0.15 10000
0.175 10000
0.2 10000
0.225 10000
0.25 9998
0.275 9993
0.3 9972
0.325 9944
0.35 9913
0.375 9866
