# Supplementary material for: A Model-Driven Co-Design Framework for Fusing Control and Scheduling Viewpoints
Source: Sensors (Basel). 2018 Feb 20;18(2):628. doi: 10.3390/s18020628 (PMC5856116; doi:10.3390/s18020628)
Supplement: Supplementary file 1 [file sensors-18-00628-s001.zip › cpal_codesign_framework/1_analinta/FIFO_Schedulability_Analysis/sample_taskSet.txt]

TestTaskSet
5
1 4 4 1 0 0 
2 4 4 1 2 0
3 8 9 1 2 0
4 8 9 1 2 0
5 8 9 1 2 0
