# Supplementary material for: A Model-Driven Co-Design Framework for Fusing Control and Scheduling Viewpoints
Source: Sensors (Basel). 2018 Feb 20;18(2):628. doi: 10.3390/s18020628 (PMC5856116; doi:10.3390/s18020628)
Supplement: Supplementary file 1 [file sensors-18-00628-s001.zip › cpal_codesign_framework/1_analinta/FIFO_Schedulability_Analysis/scripts/model/rosace3-climb.rt-format]

-- See https://gforge.inria.fr/projects/rt-format
-- NB: All durations are in picosecond(ps).
Task{name="va_filter",	period=10000000000,	wcet=259894000,	offset=0, deadline=10000000000}
Task{name="vz_filter",	period=10000000000,	wcet=192916000,	offset=0, deadline=10000000000}
Task{name="q_filter",	period=10000000000,	wcet=209739000,	offset=0, deadline=10000000000}
Task{name="az_filter",	period=10000000000,	wcet=190832000,	offset=0, deadline=10000000000}
Task{name="h_filter",	period=10000000000,	wcet=238227000,	offset=0, deadline=10000000000}
Task{name="altitude_holder",	period=20000000000,	wcet=262551000,	offset=0, deadline=20000000000}
Task{name="vz_controller",	period=20000000000,	wcet=216561000,	offset=0, deadline=20000000000}
Task{name="va_controller",	period=20000000000,	wcet=241405000,	offset=0, deadline=20000000000}
