# Supplementary material for: A Model-Driven Co-Design Framework for Fusing Control and Scheduling Viewpoints
Source: Sensors (Basel). 2018 Feb 20;18(2):628. doi: 10.3390/s18020628 (PMC5856116; doi:10.3390/s18020628)
Supplement: Supplementary file 1 [file sensors-18-00628-s001.zip › cpal_codesign_framework/1_analinta/FIFO_Schedulability_Analysis/scripts/runBaseConfig.sh]

#!/bin/sh

DEFAULTTASKSETS="10000"

echo "Compute Results for base configuration"

for PERIODTYPE in "lHarmonic" "harmonic" "random" 
do

	../bin/rtAnalyser -def config -taskSets $DEFAULTTASKSETS -periodType $PERIODTYPE -opt 1000  -o ../results/results_$PERIODTYPE -v
done

echo "Done"
