# Supplementary material for: A Model-Driven Co-Design Framework for Fusing Control and Scheduling Viewpoints
Source: Sensors (Basel). 2018 Feb 20;18(2):628. doi: 10.3390/s18020628 (PMC5856116; doi:10.3390/s18020628)
Supplement: Supplementary file 1 [file sensors-18-00628-s001.zip › cpal_codesign_framework/1_analinta/FIFO_Schedulability_Analysis/scripts/run_me.py]

import os

print "Computing the results..."

choice = raw_input("Select the computing mode:\n"
                   "         type '1' for running Base Config \n"
                   "         type '2' for running Evaluation Event Order \n"
                   "         type '3' for running OOF \n"
                   "         type '4' for running OOM \n"
                   "         type '5' for running Tasks \n")

exe_file = "../bin/rtAnalyser"

if choice == '1':
    DEFAULTTASKSETS = "10000"
    print "Compute results for base configuration"
    for PERIODTYPE in ["lHarmonic", "harmonic", "random"]:
        cmd = exe_file + " -def config -taskSets " + DEFAULTTASKSETS + " -periodType " + PERIODTYPE + " -opt " \
              + str(1000) + " -o ../results/results_" + PERIODTYPE + " -v"
        os.system(cmd)
    print "Done"

elif choice == '2':
    DEFAULTTASKSETS = "100"
    print "Compute results for base configuration"
    for PERIODTYPE in ["lHarmonic", "harmonic"]:
        cmd = exe_file + " -def config -taskSets " + DEFAULTTASKSETS + " -periodType " + PERIODTYPE + " -opt " \
              + str(1000) + " -o ../results/results_" + PERIODTYPE + " -v -evalEventOrder 1000 0 0.5 -utilSteps 0.1"
        os.system(cmd)
    print "Done"

elif choice == '3':
    DEFAULTTASKSETS = "1000"
    for PERIODTYPE in ["random", "lHarmonic", "harmonic"]:
        WENAME = "../results/res_" + PERIODTYPE + "_gran_we"
        os.system("echo \"\" " + WENAME)
        for GRAN in [1, 10, 50, 100, 200, 300, 400, 500, 600, 700, 800, 900, 1000]:
            cmd = exe_file + " -def config -taskSets " + DEFAULTTASKSETS + " -periodType " + PERIODTYPE + " -opt " \
                  + str(1000) + " -gran " + str(GRAN) + " -o ../tmp/res_" + PERIODTYPE + "_GRAN" + str(GRAN)
            print cmd
            os.system(cmd)
            FILENAME = "../tmp/res_" + PERIODTYPE + "_GRAN" + str(GRAN) + "_we"
            TEMPFile = "../ tmp / tmp"
            os.system("echo " + str(GRAN) + " > " + TEMPFile)
            os.system("paste " + str(TEMPFile) + " " + FILENAME + " >> " + WENAME)
            os.remove(TEMPFile)
    print "Done"

elif choice == '4':
    DEFAULTTASKSETS = "1000"
    for PERIODTYPE in ["random", "lHarmonic", "harmonic"]:
        WENAME = "../results/res_" + PERIODTYPE + "_oom_we"
        os.system("echo \"\" " + WENAME)
        for OOM in [1, 2, 3, 4, 5]:
            cmd = exe_file + " -def config -taskSets " + DEFAULTTASKSETS + " -periodType " + PERIODTYPE + " -opt " \
                  + str(1000) + " -oom " + str(OOM) + " -o ../tmp/res_" + PERIODTYPE + "_OOM" + str(OOM)
            print cmd
            os.system(cmd)
            FILENAME = "../tmp/res_" + PERIODTYPE + "_OOM" + str(OOM) + "_we"
            TEMPFile = "../ tmp / tmp"
            os.system("echo " + str(OOM) + " > " + TEMPFile)
            os.system("paste " + str(TEMPFile) + " " + FILENAME + " >> " + WENAME)
            os.remove(TEMPFile)
    print "Done"

elif choice == '5':
    DEFAULTTASKSETS = "1000"
    for PERIODTYPE in ["random", "lHarmonic", "harmonic"]:
        WENAME = "../results/res_" + PERIODTYPE + "_oom_we"
        os.system("echo \"\" " + WENAME)
        for TASKS in [2, 4, 6, 8, 10, 12, 14, 16, 18, 20]:
            cmd = exe_file + " -def config -taskSets " + DEFAULTTASKSETS + " -nrOfTasks " + str(TASKS) + " -periodType " + PERIODTYPE + " -opt " \
                  + str(1000) + " -o ../tmp/res_" + PERIODTYPE + "_" + str(TASKS)
            print cmd
            os.system(cmd)
            FILENAME = "../tmp/res_" + PERIODTYPE + "_" + str(TASKS) + "_we"
            TEMPFile = "../ tmp / tmp"
            os.system("echo " + str(TASKS) + " > " + TEMPFile)
            os.system("paste " + str(TEMPFile) + " " + FILENAME + " >> " + WENAME)
            os.remove(TEMPFile)
    print "Done"
