# Supplementary material for: A Model-Driven Co-Design Framework for Fusing Control and Scheduling Viewpoints
Source: Sensors (Basel). 2018 Feb 20;18(2):628. doi: 10.3390/s18020628 (PMC5856116; doi:10.3390/s18020628)
Supplement: Supplementary file 1 [file sensors-18-00628-s001.zip › cpal_codesign_framework/1_analinta/FIFO_Schedulability_Analysis/scripts/run_me1.py]

import io
import os


def write_to_taskset():
    taskSetFile = str(os.path.dirname(os.path.abspath(__file__)))[:-7] + "inputs/taskSet.txt"
    taskSetold = io.open(file=taskSetFile, mode='r').read()
    taskSet = taskSetold.split("\n")
    taskSetnew = io.open(file=taskSetFile, mode='w')
    while True:
        breakcondition = raw_input(
            "Please enter e to exit adding task parameters or enter any value to continue adding task parameters: ")
        if breakcondition == "e":
            break
        count = int(taskSet[1])
        number = len(taskSet) - 1
        choice1 = raw_input("Task parameters for control task to be integrated : \n"
                            "         1. Deadline Di \n")
        choice2 = raw_input("         2. Task period Ti \n")
        choice3 = raw_input("         3. Execution time Ci \n")
        choice4 = raw_input("         4. Offset Oi \n")
        taskSet.append(str(str(number) + " " + choice1 + " " + choice2 + " " + choice3 + " " + choice4 + " 0"))
        count += 1
        taskSet[1] = str(count)
    taskSetnew.write("\n".join(taskSet))


def run_rtanalyzer():
    exe_file = str(os.path.dirname(os.path.abspath(__file__)))[:-7] + "bin/rtAnalyser.exe"
    taskSetFile = str(os.path.dirname(os.path.abspath(__file__)))[:-7] + "inputs/taskSet.txt"
    cmd = exe_file + " -ts " + taskSetFile + " -vvv"
    os.system(cmd)


write_to_taskset()
run_rtanalyzer()
