# Supplementary material for: A Model-Driven Co-Design Framework for Fusing Control and Scheduling Viewpoints
Source: Sensors (Basel). 2018 Feb 20;18(2):628. doi: 10.3390/s18020628 (PMC5856116; doi:10.3390/s18020628)
Supplement: Supplementary file 1 [file sensors-18-00628-s001.zip › cpal_codesign_framework/1_analinta/FIFO_Schedulability_Analysis/src/analysis.cpp]

#include "analysis.h"

Analysis::Analysis() {};
Analysis::~Analysis() {};
int Analysis::analyse (Taskset &taskset) {return 0;};
bool Analysis::isSchedulable() {return _schedulable;};
