# Supplementary material for: A Model-Driven Co-Design Framework for Fusing Control and Scheduling Viewpoints
Source: Sensors (Basel). 2018 Feb 20;18(2):628. doi: 10.3390/s18020628 (PMC5856116; doi:10.3390/s18020628)
Supplement: Supplementary file 1 [file sensors-18-00628-s001.zip › cpal_codesign_framework/1_analinta/FIFO_Schedulability_Analysis/src/globals.cpp]

#include "types.h"

// std::string INPUTDIR = "/scratch/inputs";
// std::string OUTPUTDIR = "/scratch/outputs";
// std::string TASKDIR = "tasks";
// std::string TMPDIR = "/tmp";
int VERBOSE = 0;
