# Supplementary material for: A Model-Driven Co-Design Framework for Fusing Control and Scheduling Viewpoints
Source: Sensors (Basel). 2018 Feb 20;18(2):628. doi: 10.3390/s18020628 (PMC5856116; doi:10.3390/s18020628)
Supplement: Supplementary file 1 [file sensors-18-00628-s001.zip › cpal_codesign_framework/2_co_simulation/controller_co_simulation.cpal]

/*cpal:tasks time=20ms*/
struct PID_data 
{
	float32 : K;
	float32 : beta;
	float32 : N;
	float32 : h;
	float32 : Td;
	float32 : Ti;
	float32 : Iold;
	float32 : Dold;
	float32 : yold;
    int32   : processid; 
};

/* r : reference  */
/* y : plant output */
/* u : command */
processdef controller(out PID_data :data, in float32 :r, in float32 :y, out float32 : u)
{
	state Main {
	var float32 : P;
	var float32 : I;
	var float32 : D;
	
	P = data.K*(data.beta*r-y);
	I = data.Iold;
	D = data.Td/(data.N*data.h+data.Td)*data.Dold+data.N*data.K*data.Td/(data.N*data.h+data.Td)*(data.yold-y); 
    
  /*  if (data.pid == 1) */
    
    if (self.pid == 0)
    {
        delay: {
		delay.execution_time = time64.rand_uniform(3600us,3650us);
	}
    }
    
    else
    {
    if (self.pid == 1)
    {
       delay: {
		delay.execution_time = time64.rand_uniform(5400us,5450us);
    }
    }
    }
	u = P + I + D;
	data.Iold = data.Iold + data.K*data.h/data.Ti*(r-y);
	data.Dold = D;
	data.yold = y;
	
	}
}

var PID_data : data_control1;
var PID_data : data_control2;

/* simulink interfaces */
var float32 : r_in;
var float32 : y1_in;
var float32 : y2_in;
var float32 : T1_out;
var float32 : T2_out;

/* process instances */
process controller: p2[12ms](data_control2, r_in, y2_in, T2_out);
process controller: p1[12ms](data_control1, r_in, y1_in, T1_out);

init()
{  	  	
    
    data_control2.K = 0.96;
	data_control2.Ti = 0.12;
	data_control2.Td = 0.049;
	data_control2.beta = 0.4;
	data_control2.N = 5.0;
	data_control2.Iold = 0.0;
	data_control2.Dold = 0.0;
  	data_control2.yold = 0.0;
  	data_control2.h = 0.012;
    data_control2.processid = 2;
    
    data_control1.K = 0.96;
	data_control1.Ti = 0.12;
	data_control1.Td = 0.049;
	data_control1.beta = 0.4;
	data_control1.N = 5.0;
	data_control1.Iold = 0.0;
	data_control1.Dold = 0.0;
  	data_control1.yold = 0.0;
  	data_control1.h = 0.012;
    data_control1.processid = 1;
}

@cpal:time{
    
    p2.priority = 2;
    p2.offset = 0ms;
    p2.period = 12ms;
   /* p2.pid = 2; */
    
    
    p1.priority = 1;
    p1.offset = 0ms;
	p1.period = 12ms;
   /* p1.pid = 1; */
    
   /* p1.jitter = time64.rand_uniform(400us,500us);*/
  
    system.sched_policy = Scheduling_Policy.FIFO;
}
