# Supplementary material for: A Model-Driven Co-Design Framework for Fusing Control and Scheduling Viewpoints
Source: Sensors (Basel). 2018 Feb 20;18(2):628. doi: 10.3390/s18020628 (PMC5856116; doi:10.3390/s18020628)
Supplement: Supplementary file 1 [file sensors-18-00628-s001.zip › cpal_codesign_framework/2_co_simulation/controller_co_simulation_init.m]

system('del controller_co_simulation.ast')
system('cpal_parser -Ipkg controller_co_simulation.cpal controller_co_simulation.ast')
