# Supplementary material for: A Model-Driven Co-Design Framework for Fusing Control and Scheduling Viewpoints
Source: Sensors (Basel). 2018 Feb 20;18(2):628. doi: 10.3390/s18020628 (PMC5856116; doi:10.3390/s18020628)
Supplement: Supplementary file 1 [file sensors-18-00628-s001.zip › cpal_codesign_framework/2_co_simulation/CPAL_MLSL_Comparison/demo_cruise_control_cont.mdl]

# $Revision: 1.1.6.5.4.3 $
# LocalWords:  accl curr Setpoint pwr Throt Ws
Model {
  Name			  "demo_cruise_control_cont"
  Version		  8.7
  MdlSubVersion		  1
  SavedCharacterEncoding  "windows-1252"
  GraphicalInterface {
    NumRootInports	    0
    NumRootOutports	    0
    ParameterArgumentNames  ""
    ComputedModelVersion    "1.248"
    NumModelReferences	    0
    NumTestPointedSignals   0
    NumProvidedFunctions    0
    NumRequiredFunctions    0
  }
  ScopeRefreshTime	  0.035000
  OverrideScopeRefreshTime off
  DisableAllScopes	  off
  DataTypeOverride	  "UseLocalSettings"
  DataTypeOverrideAppliesTo "AllNumericTypes"
  MinMaxOverflowLogging	  "UseLocalSettings"
  MinMaxOverflowArchiveMode "Overwrite"
  FPTRunName		  "Run 1"
  MaxMDLFileLineLength	  120
  LastSavedArchitecture	  "win64"
  Object {
    $PropName		    "BdWindowsInfo"
    $ObjectID		    1
    $ClassName		    "Simulink.BDWindowsInfo"
    Object {
      $PropName		      "WindowsInfo"
      $ObjectID		      2
      $ClassName	      "Simulink.WindowInfo"
      IsActive		      [1]
      Location		      [-8.0, 0.0, 1935.0, 1176.0]
      Object {
	$PropName		"ModelBrowserInfo"
	$ObjectID		3
	$ClassName		"Simulink.ModelBrowserInfo"
	Visible			[0]
	DockPosition		"Left"
	Width			[50]
	Height			[50]
	Filter			[9]
      }
      Object {
	$PropName		"ExplorerBarInfo"
	$ObjectID		4
	$ClassName		"Simulink.ExplorerBarInfo"
	Visible			[1]
      }
      Object {
	$PropName		"EditorsInfo"
	$ObjectID		5
	$ClassName		"Simulink.EditorInfo"
	IsActive		[1]
	ViewObjType		"SimulinkTopLevel"
	LoadSaveID		"0"
	Extents			[1885.0, 1001.0]
	ZoomFactor		[0.94741966893865626]
	Offset			[-352.64195786228163, 0.22302158273407713]
      }
    }
  }
  Created		  "Mon Apr 09 10:43:40 2001"
  Creator		  "The MathWorks Inc."
  UpdateHistory		  "UpdateHistoryNever"
  ModifiedByFormat	  "%<Auto>"
  LastModifiedBy	  "sakthivel.sundharam"
  ModifiedDateFormat	  "%<Auto>"
  LastModifiedDate	  "Fri Nov 24 11:34:35 2017"
  RTWModifiedTimeStamp	  433424073
  ModelVersionFormat	  "1.%<AutoIncrement:248>"
  ConfigurationManager	  "none"
  SampleTimeColors	  off
  SampleTimeAnnotations	  off
  LibraryLinkDisplay	  "none"
  WideLines		  on
  ShowLineDimensions	  off
  ShowPortDataTypes	  off
  ShowEditTimeErrors	  on
  ShowEditTimeWarnings	  off
  ShowEditTimeAdvisorChecks off
  ShowPortUnits		  off
  ShowDesignRanges	  off
  ShowLoopsOnError	  on
  IgnoreBidirectionalLines off
  ShowStorageClass	  off
  ShowTestPointIcons	  on
  ShowSignalResolutionIcons on
  ShowViewerIcons	  on
  SortedOrder		  off
  VariantCondition	  off
  ExecutionContextIcon	  off
  ShowLinearizationAnnotations on
  ShowVisualizeInsertedRTB on
  ShowMarkup		  on
  BlockNameDataTip	  off
  BlockParametersDataTip  off
  BlockDescriptionStringDataTip	off
  ToolBar		  on
  StatusBar		  on
  BrowserShowLibraryLinks off
  FunctionConnectors	  off
  BrowserLookUnderMasks	  off
  SimulationMode	  "normal"
  PauseTimes		  "5"
  NumberOfSteps		  1
  SnapshotBufferSize	  10
  SnapshotInterval	  10
  NumberOfLastSnapshots	  0
  LinearizationMsg	  "none"
  Profile		  off
  ParamWorkspaceSource	  "MATLABWorkspace"
  AccelSystemTargetFile	  "accel.tlc"
  AccelTemplateMakefile	  "accel_default_tmf"
  AccelMakeCommand	  "make_rtw"
  TryForcingSFcnDF	  off
  Object {
    $PropName		    "DataLoggingOverride"
    $ObjectID		    6
    $ClassName		    "Simulink.SimulationData.ModelLoggingInfo"
    model_		    "demo_cruise_control_cont"
    Array {
      Type		      "Cell"
      Dimension		      1
      Cell		      "demo_cruise_control_cont"
      PropName		      "logAsSpecifiedByModels_"
    }
    Array {
      Type		      "Cell"
      Dimension		      1
      Cell		      ""
      PropName		      "logAsSpecifiedByModelsSSIDs_"
    }
  }
  ExtModeBatchMode	  off
  ExtModeEnableFloating	  on
  ExtModeTrigType	  "manual"
  ExtModeTrigMode	  "normal"
  ExtModeTrigPort	  "1"
  ExtModeTrigElement	  "any"
  ExtModeTrigDuration	  1000
  ExtModeTrigDurationFloating "auto"
  ExtModeTrigHoldOff	  0
  ExtModeTrigDelay	  0
  ExtModeTrigDirection	  "rising"
  ExtModeTrigLevel	  0
  ExtModeArchiveMode	  "off"
  ExtModeAutoIncOneShot	  off
  ExtModeIncDirWhenArm	  off
  ExtModeAddSuffixToVar	  off
  ExtModeWriteAllDataToWs off
  ExtModeArmWhenConnect	  on
  ExtModeSkipDownloadWhenConnect off
  ExtModeLogAll		  on
  ExtModeAutoUpdateStatusClock off
  ShowModelReferenceBlockVersion off
  ShowModelReferenceBlockIO off
  Array {
    Type		    "Handle"
    Dimension		    1
    Simulink.ConfigSet {
      $ObjectID		      7
      Version		      "1.16.2"
      Array {
	Type			"Handle"
	Dimension		11
	Simulink.SolverCC {
	  $ObjectID		  8
	  Version		  "1.16.2"
	  StartTime		  "0.0"
	  StopTime		  "20"
	  AbsTol		  "auto"
	  FixedStep		  "0.05"
	  InitialStep		  "auto"
	  MaxNumMinSteps	  "-1"
	  MaxOrder		  5
	  ZcThreshold		  "auto"
	  ConsecutiveZCsStepRelTol "10*128*eps"
	  MaxConsecutiveZCs	  "1000"
	  ExtrapolationOrder	  4
	  NumberNewtonIterations  1
	  MaxStep		  "auto"
	  MinStep		  "auto"
	  MaxConsecutiveMinStep	  "1"
	  RelTol		  "1e-3"
	  SolverMode		  "SingleTasking"
	  EnableConcurrentExecution off
	  ConcurrentTasks	  off
	  Solver		  "ode45"
	  SolverName		  "ode45"
	  SolverJacobianMethodControl "auto"
	  ShapePreserveControl	  "DisableAll"
	  ZeroCrossControl	  "UseLocalSettings"
	  ZeroCrossAlgorithm	  "Nonadaptive"
	  AlgebraicLoopSolver	  "TrustRegion"
	  SolverInfoToggleStatus  off
	  IsAutoAppliedInSIP	  off
	  SolverResetMethod	  "Fast"
	  PositivePriorityOrder	  off
	  AutoInsertRateTranBlk	  off
	  SampleTimeConstraint	  "Unconstrained"
	  InsertRTBMode		  "Whenever possible"
	}
	Simulink.DataIOCC {
	  $ObjectID		  9
	  Version		  "1.16.2"
	  Decimation		  "1"
	  ExternalInput		  "[t, u]"
	  FinalStateName	  "xFinal"
	  InitialState		  "xInitial"
	  LimitDataPoints	  on
	  MaxDataPoints		  "1000"
	  LoadExternalInput	  off
	  LoadInitialState	  off
	  SaveFinalState	  off
	  SaveCompleteFinalSimState off
	  SaveFormat		  "Array"
	  SignalLoggingSaveFormat "ModelDataLogs"
	  SaveOutput		  on
	  SaveState		  off
	  SignalLogging		  on
	  DSMLogging		  on
	  InspectSignalLogs	  off
	  VisualizeSimOutput	  on
	  StreamToWorkspace	  off
	  StreamVariableName	  "streamout"
	  SaveTime		  on
	  ReturnWorkspaceOutputs  off
	  StateSaveName		  "xout"
	  TimeSaveName		  "tout"
	  OutputSaveName	  "yout"
	  SignalLoggingName	  "logsout"
	  DSMLoggingName	  "dsmout"
	  OutputOption		  "RefineOutputTimes"
	  OutputTimes		  "[]"
	  ReturnWorkspaceOutputsName "out"
	  Refine		  "1"
	  LoggingToFile		  off
	  LoggingFileName	  "out.mat"
	  LoggingIntervals	  "[-inf, inf]"
	}
	Simulink.OptimizationCC {
	  $ObjectID		  10
	  Version		  "1.16.2"
	  BlockReduction	  on
	  BooleanDataType	  off
	  ConditionallyExecuteInputs on
	  DefaultParameterBehavior "Tunable"
	  UseDivisionForNetSlopeComputation "off"
	  UseFloatMulNetSlope	  off
	  DefaultUnderspecifiedDataType	"double"
	  UseSpecifiedMinMax	  off
	  InlineInvariantSignals  off
	  OptimizeBlockIOStorage  on
	  BufferReuse		  on
	  EnhancedBackFolding	  off
	  CachingGlobalReferences off
	  GlobalBufferReuse	  on
	  StrengthReduction	  off
	  ExpressionFolding	  on
	  BooleansAsBitfields	  off
	  BitfieldContainerType	  "uint_T"
	  EnableMemcpy		  on
	  MemcpyThreshold	  64
	  PassReuseOutputArgsAs	  "Structure reference"
	  PassReuseOutputArgsThreshold 12
	  ExpressionDepthLimit	  2147483647
	  LocalBlockOutputs	  on
	  RollThreshold		  5
	  StateBitsets		  off
	  DataBitsets		  off
	  ActiveStateOutputEnumStorageType "Native Integer"
	  ZeroExternalMemoryAtStartup on
	  ZeroInternalMemoryAtStartup on
	  InitFltsAndDblsToZero	  on
	  NoFixptDivByZeroProtection off
	  EfficientFloat2IntCast  off
	  EfficientMapNaN2IntZero off
	  OptimizeModelRefInitCode on
	  LifeSpan		  "1"
	  MaxStackSize		  "Inherit from target"
	  BufferReusableBoundary  on
	  SimCompilerOptimization "off"
	  AccelVerboseBuild	  off
	}
	Simulink.DebuggingCC {
	  $ObjectID		  11
	  Version		  "1.16.2"
	  RTPrefix		  "error"
	  ConsistencyChecking	  "none"
	  ArrayBoundsChecking	  "none"
	  SignalInfNanChecking	  "none"
	  SignalRangeChecking	  "none"
	  ReadBeforeWriteMsg	  "UseLocalSettings"
	  WriteAfterWriteMsg	  "UseLocalSettings"
	  WriteAfterReadMsg	  "UseLocalSettings"
	  AlgebraicLoopMsg	  "warning"
	  ArtificialAlgebraicLoopMsg "warning"
	  SaveWithDisabledLinksMsg "warning"
	  SaveWithParameterizedLinksMsg	"none"
	  CheckSSInitialOutputMsg on
	  UnderspecifiedInitializationDetection	"Classic"
	  MergeDetectMultiDrivingBlocksExec "none"
	  CheckExecutionContextPreStartOutputMsg off
	  CheckExecutionContextRuntimeOutputMsg	off
	  SignalResolutionControl "TryResolveAllWithWarning"
	  BlockPriorityViolationMsg "warning"
	  MinStepSizeMsg	  "warning"
	  TimeAdjustmentMsg	  "none"
	  MaxConsecutiveZCsMsg	  "error"
	  MaskedZcDiagnostic	  "warning"
	  IgnoredZcDiagnostic	  "warning"
	  SolverPrmCheckMsg	  "none"
	  InheritedTsInSrcMsg	  "warning"
	  MultiTaskDSMMsg	  "warning"
	  MultiTaskCondExecSysMsg "none"
	  MultiTaskRateTransMsg	  "error"
	  SingleTaskRateTransMsg  "none"
	  TasksWithSamePriorityMsg "warning"
	  SigSpecEnsureSampleTimeMsg "warning"
	  CheckMatrixSingularityMsg "none"
	  IntegerOverflowMsg	  "warning"
	  Int32ToFloatConvMsg	  "warning"
	  ParameterDowncastMsg	  "error"
	  ParameterOverflowMsg	  "error"
	  ParameterUnderflowMsg	  "none"
	  ParameterPrecisionLossMsg "warning"
	  ParameterTunabilityLossMsg "warning"
	  FixptConstUnderflowMsg  "none"
	  FixptConstOverflowMsg	  "none"
	  FixptConstPrecisionLossMsg "none"
	  UnderSpecifiedDataTypeMsg "none"
	  UnnecessaryDatatypeConvMsg "none"
	  VectorMatrixConversionMsg "none"
	  InvalidFcnCallConnMsg	  "error"
	  FcnCallInpInsideContextMsg "UseLocalSettings"
	  SignalLabelMismatchMsg  "none"
	  UnconnectedInputMsg	  "warning"
	  UnconnectedOutputMsg	  "warning"
	  UnconnectedLineMsg	  "warning"
	  SFcnCompatibilityMsg	  "none"
	  FrameProcessingCompatibilityMsg "error"
	  UniqueDataStoreMsg	  "none"
	  BusObjectLabelMismatch  "warning"
	  RootOutportRequireBusObject "warning"
	  AssertControl		  "UseLocalSettings"
	  AllowSymbolicDim	  on
	  ModelReferenceIOMsg	  "none"
	  ModelReferenceMultiInstanceNormalModeStructChecksumCheck "error"
	  ModelReferenceVersionMismatchMessage "none"
	  ModelReferenceIOMismatchMessage "none"
	  UnknownTsInhSupMsg	  "warning"
	  ModelReferenceDataLoggingMessage "warning"
	  ModelReferenceSymbolNameMessage "warning"
	  ModelReferenceExtraNoncontSigs "error"
	  StateNameClashWarn	  "warning"
	  SimStateInterfaceChecksumMismatchMsg "warning"
	  SimStateOlderReleaseMsg "error"
	  InitInArrayFormatMsg	  "warning"
	  StrictBusMsg		  "ErrorLevel1"
	  BusNameAdapt		  "WarnAndRepair"
	  NonBusSignalsTreatedAsBus "none"
	  SymbolicDimMinMaxWarning "warning"
	  LossOfSymbolicDimsSimulationWarning "warning"
	  LossOfSymbolicDimsCodeGenerationWarning "error"
	  BlockIODiagnostic	  "none"
	  SFUnusedDataAndEventsDiag "warning"
	  SFUnexpectedBacktrackingDiag "warning"
	  SFInvalidInputDataAccessInChartInitDiag "warning"
	  SFNoUnconditionalDefaultTransitionDiag "warning"
	  SFTransitionOutsideNaturalParentDiag "warning"
	  SFUnconditionalTransitionShadowingDiag "warning"
	  SFUndirectedBroadcastEventsDiag "warning"
	  SFTransitionActionBeforeConditionDiag	"warning"
	  SFOutputUsedAsStateInMooreChartDiag "error"
	  IntegerSaturationMsg	  "warning"
	  AllowedUnitSystems	  "all"
	  UnitsInconsistencyMsg	  "warning"
	  AllowAutomaticUnitConversions	on
	}
	Simulink.HardwareCC {
	  $ObjectID		  12
	  Version		  "1.16.2"
	  ProdBitPerChar	  8
	  ProdBitPerShort	  16
	  ProdBitPerInt		  32
	  ProdBitPerLong	  32
	  ProdBitPerLongLong	  64
	  ProdBitPerFloat	  32
	  ProdBitPerDouble	  64
	  ProdBitPerPointer	  32
	  ProdLargestAtomicInteger "Char"
	  ProdLargestAtomicFloat  "None"
	  ProdIntDivRoundTo	  "Undefined"
	  ProdEndianess		  "Unspecified"
	  ProdWordSize		  32
	  ProdShiftRightIntArith  on
	  ProdLongLongMode	  off
	  ProdHWDeviceType	  "32-bit Generic"
	  TargetBitPerChar	  8
	  TargetBitPerShort	  16
	  TargetBitPerInt	  32
	  TargetBitPerLong	  32
	  TargetBitPerLongLong	  64
	  TargetBitPerFloat	  32
	  TargetBitPerDouble	  64
	  TargetBitPerPointer	  64
	  TargetLargestAtomicInteger "Char"
	  TargetLargestAtomicFloat "None"
	  TargetShiftRightIntArith on
	  TargetLongLongMode	  on
	  TargetIntDivRoundTo	  "Zero"
	  TargetEndianess	  "LittleEndian"
	  TargetWordSize	  64
	  TargetPreprocMaxBitsSint 32
	  TargetPreprocMaxBitsUint 32
	  TargetHWDeviceType	  "MATLAB Host"
	  TargetUnknown		  off
	  ProdEqTarget		  off
	  UseEmbeddedCoderFeatures on
	  UseSimulinkCoderFeatures on
	}
	Simulink.ModelReferenceCC {
	  $ObjectID		  13
	  Version		  "1.16.2"
	  UpdateModelReferenceTargets "IfOutOfDateOrStructuralChange"
	  EnableRefExpFcnMdlSchedulingChecks on
	  CheckModelReferenceTargetMessage "error"
	  EnableParallelModelReferenceBuilds off
	  ParallelModelReferenceErrorOnInvalidPool on
	  ParallelModelReferenceMATLABWorkerInit "None"
	  ModelReferenceNumInstancesAllowed "Multi"
	  PropagateVarSize	  "Infer from blocks in model"
	  ModelReferencePassRootInputsByReference on
	  ModelReferenceMinAlgLoopOccurrences off
	  PropagateSignalLabelsOutOfModel off
	  SupportModelReferenceSimTargetCustomCode off
	}
	Simulink.SFSimCC {
	  $ObjectID		  14
	  Version		  "1.16.2"
	  SFSimEcho		  on
	  SimCtrlC		  on
	  SimIntegrity		  on
	  SimUseLocalCustomCode	  off
	  SimParseCustomCode	  off
	  SimBuildMode		  "sf_incremental_build"
	  SimGenImportedTypeDefs  off
	}
	Simulink.RTWCC {
	  $BackupClass		  "Simulink.RTWCC"
	  $ObjectID		  15
	  Version		  "1.16.2"
	  SystemTargetFile	  "ert.tlc"
	  HardwareBoard		  "None"
	  TLCOptions		  ""
	  GenCodeOnly		  off
	  MakeCommand		  "make_rtw"
	  GenerateMakefile	  on
	  PackageGeneratedCodeAndArtifacts off
	  TemplateMakefile	  "ert_default_tmf"
	  PostCodeGenCommand	  ""
	  Description		  "Embedded Coder"
	  GenerateReport	  on
	  SaveLog		  off
	  RTWVerbose		  on
	  RetainRTWFile		  off
	  ProfileTLC		  off
	  TLCDebug		  off
	  TLCCoverage		  off
	  TLCAssert		  off
	  RTWUseLocalCustomCode	  off
	  RTWUseSimCustomCode	  off
	  Toolchain		  "Automatically locate an installed toolchain"
	  BuildConfiguration	  "Faster Builds"
	  IncludeHyperlinkInReport on
	  LaunchReport		  on
	  PortableWordSizes	  off
	  CreateSILPILBlock	  "None"
	  CodeExecutionProfiling  off
	  CodeExecutionProfileVariable "executionProfile"
	  CodeProfilingSaveOptions "SummaryOnly"
	  CodeProfilingInstrumentation off
	  SILDebugging		  off
	  TargetLang		  "C"
	  IncludeBusHierarchyInRTWFileBlockHierarchyMap	off
	  GenerateTraceInfo	  off
	  GenerateTraceReport	  off
	  GenerateTraceReportSl	  off
	  GenerateTraceReportSf	  off
	  GenerateTraceReportEml  off
	  GenerateWebview	  off
	  GenerateCodeMetricsReport off
	  GenerateCodeReplacementReport	off
	  GenerateMissedCodeReplacementReport off
	  RTWCompilerOptimization "off"
	  RTWCustomCompilerOptimizations ""
	  CheckMdlBeforeBuild	  "Off"
	  SharedConstantsCachingThreshold 1024
	  Array {
	    Type		    "Handle"
	    Dimension		    2
	    Simulink.CodeAppCC {
	      $ObjectID		      16
	      Version		      "1.16.2"
	      ForceParamTrailComments off
	      GenerateComments	      on
	      CommentStyle	      "Auto"
	      IgnoreCustomStorageClasses off
	      IgnoreTestpoints	      off
	      IncHierarchyInIds	      off
	      MaxIdLength	      31
	      PreserveName	      off
	      PreserveNameWithParent  off
	      ShowEliminatedStatement off
	      OperatorAnnotations     off
	      IncAutoGenComments      off
	      SimulinkDataObjDesc     off
	      SFDataObjDesc	      off
	      MATLABFcnDesc	      off
	      IncDataTypeInIds	      off
	      MangleLength	      1
	      CustomSymbolStrGlobalVar "$R$N$M"
	      CustomSymbolStrType     "$N$R$M"
	      CustomSymbolStrField    "$N$M"
	      CustomSymbolStrFcn      "$R$N$M$F"
	      CustomSymbolStrFcnArg   "rt$I$N$M"
	      CustomSymbolStrBlkIO    "rtb_$N$M"
	      CustomSymbolStrTmpVar   "$N$M"
	      CustomSymbolStrMacro    "$R$N$M"
	      CustomSymbolStrUtil     "$N$C"
	      DefineNamingRule	      "None"
	      ParamNamingRule	      "None"
	      SignalNamingRule	      "None"
	      InsertBlockDesc	      off
	      InsertPolySpaceComments off
	      SimulinkBlockComments   on
	      MATLABSourceComments    off
	      EnableCustomComments    off
	      InternalIdentifier      "Classic"
	      InlinedPrmAccess	      "Literals"
	      ReqsInCode	      off
	      UseSimReservedNames     off
	    }
	    Simulink.ERTTargetCC {
	      $BackupClass	      "Simulink.TargetCC"
	      $ObjectID		      17
	      Version		      "1.16.2"
	      TargetFcnLib	      "ansi_tfl_table_tmw.mat"
	      TargetLibSuffix	      ""
	      GenFloatMathFcnCalls    "NOT IN USE"
	      TargetLangStandard      "C89/C90 (ANSI)"
	      CodeReplacementLibrary  "None"
	      UtilityFuncGeneration   "Auto"
	      ERTMultiwordTypeDef     "System defined"
	      ERTMultiwordLength      256
	      MultiwordLength	      2048
	      GenerateFullHeader      on
	      InferredTypesCompatibility off
	      GenerateSampleERTMain   on
	      GenerateTestInterfaces  off
	      ModelReferenceCompliant on
	      ParMdlRefBuildCompliant on
	      CompOptLevelCompliant   on
	      ConcurrentExecutionCompliant on
	      IncludeMdlTerminateFcn  on
	      GeneratePreprocessorConditionals "Use local settings"
	      CombineOutputUpdateFcns on
	      CombineSignalStateStructs	off
	      SuppressErrorStatus     off
	      ERTFirstTimeCompliant   on
	      IncludeFileDelimiter    "Auto"
	      ERTCustomFileBanners    on
	      SupportAbsoluteTime     on
	      LogVarNameModifier      "rt_"
	      MatFileLogging	      off
	      MultiInstanceERTCode    off
	      CodeInterfacePackaging  "Nonreusable function"
	      SupportNonFinite	      on
	      SupportComplex	      on
	      PurelyIntegerCode	      off
	      SupportContinuousTime   off
	      SupportNonInlinedSFcns  off
	      SupportVariableSizeSignals off
	      ParenthesesLevel	      "Nominal"
	      CastingMode	      "Nominal"
	      MATLABClassNameForMDSCustomization "Simulink.SoftwareTarget.ERTCustomization"
	      ModelStepFunctionPrototypeControlCompliant on
	      CPPClassGenCompliant    on
	      AutosarCompliant	      off
	      GRTInterface	      off
	      GenerateAllocFcn	      off
	      UseToolchainInfoCompliant	on
	      GenerateSharedConstants on
	      GenerateASAP2	      off
	      ExtMode		      off
	      ExtModeTransport	      0
	      ExtModeStaticAlloc      off
	      ExtModeStaticAllocSize  1000000
	      ExtModeTesting	      off
	      ExtModeMexFile	      "ext_comm"
	      ExtModeIntrfLevel	      "Level1"
	      InlinedParameterPlacement	"Hierarchical"
	      TargetOS		      "BareBoardExample"
	      MultiInstanceErrorCode  "Error"
	      RateGroupingCode	      on
	      RootIOFormat	      "Individual arguments"
	      RTWCAPISignals	      off
	      RTWCAPIParams	      off
	      RTWCAPIStates	      off
	      RTWCAPIRootIO	      off
	      ERTSrcFileBannerTemplate "ert_code_template.cgt"
	      ERTHdrFileBannerTemplate "ert_code_template.cgt"
	      ERTDataSrcFileTemplate  "ert_code_template.cgt"
	      ERTDataHdrFileTemplate  "ert_code_template.cgt"
	      ERTCustomFileTemplate   "example_file_process.tlc"
	      EnableDataOwnership     off
	      SignalDisplayLevel      10
	      ParamTuneLevel	      10
	      GlobalDataDefinition    "Auto"
	      DataDefinitionFile      "global.c"
	      GlobalDataReference     "Auto"
	      ERTFilePackagingFormat  "Modular"
	      DataReferenceFile	      "global.h"
	      PreserveExpressionOrder off
	      PreserveIfCondition     off
	      ConvertIfToSwitch	      off
	      PreserveExternInFcnDecls on
	      SuppressUnreachableDefaultCases off
	      EnableSignedLeftShifts  on
	      EnableSignedRightShifts on
	      IndentStyle	      "K&R"
	      IndentSize	      "2"
	      EnableUserReplacementTypes off
	      Array {
		Type			"Struct"
		Dimension		1
		MATStruct {
		  double		  ""
		  single		  ""
		  int32			  ""
		  int16			  ""
		  int8			  ""
		  uint32		  ""
		  uint16		  ""
		  uint8			  ""
		  boolean		  ""
		  int			  ""
		  uint			  ""
		  char			  ""
		}
		PropName		"ReplacementTypes"
	      }
	      MaxIdInt32	      "MAX_int32_T"
	      MinIdInt32	      "MIN_int32_T"
	      MaxIdUint32	      "MAX_uint32_T"
	      MaxIdInt16	      "MAX_int16_T"
	      MinIdInt16	      "MIN_int16_T"
	      MaxIdUint16	      "MAX_uint16_T"
	      MaxIdInt8		      "MAX_int8_T"
	      MinIdInt8		      "MIN_int8_T"
	      MaxIdUint8	      "MAX_uint8_T"
	      BooleanTrueId	      "true"
	      BooleanFalseId	      "false"
	      MemSecPackage	      "--- None ---"
	      MemSecDataConstants     "Default"
	      MemSecDataIO	      "Default"
	      MemSecDataInternal      "Default"
	      MemSecDataParameters    "Default"
	      MemSecFuncInitTerm      "Default"
	      MemSecFuncExecute	      "Default"
	      MemSecFuncSharedUtil    "Default"
	    }
	    PropName		    "Components"
	  }
	}
	SlCovCC.ConfigComp {
	  $ObjectID		  18
	  Version		  "1.16.2"
	  Description		  "Simulink Coverage Configuration Component"
	  Name			  "Simulink Coverage"
	  CovEnable		  off
	  CovScope		  "EntireSystem"
	  CovIncludeTopModel	  on
	  RecordCoverage	  off
	  CovPath		  "/"
	  CovSaveName		  "covdata"
	  CovMetricSettings	  "dcmtr"
	  CovHTMLOptions	  " -aTS=0 -bRG=1 -bTC=0 -hTR=0 -nFC=1"
	  CovNameIncrementing	  off
	  CovHtmlReporting	  on
	  CovForceBlockReductionOff on
	  CovEnableCumulative	  on
	  CovSaveCumulativeToWorkspaceVar on
	  CovSaveSingleToWorkspaceVar on
	  CovCumulativeVarName	  "covCumulativeData"
	  CovCumulativeReport	  off
	  CovSaveOutputData	  on
	  CovOutputDir		  "slcov_output/$ModelName$"
	  CovDataFileName	  "$ModelName$_cvdata"
	  CovReportOnPause	  on
	  CovModelRefEnable	  "Off"
	  CovExternalEMLEnable	  off
	  CovSFcnEnable		  on
	  CovBoundaryAbsTol	  1e-05
	  CovBoundaryRelTol	  0.01
	  CovUseTimeInterval	  off
	  CovStartTime		  0
	  CovStopTime		  0
	}
	PLCCoder.ConfigComp {
	  $ObjectID		  19
	  Version		  "1.16.2"
	  Description		  "PLC Coder Custom Configuration Component"
	  Name			  "PLC Coder"
	  PLC_OutputDir		  "./plcsrc"
	  PLC_RTWGenerateComments on
	  PLC_RTWSimulinkBlockComments on
	  PLC_RTWShowEliminatedStatement off
	  PLC_TargetIDE		  "codesys23"
	  PLC_GenerateTestbench	  off
	  PLC_RTWMaxIdLength	  31
	  PLC_RTWUseSimReservedNames off
	  PLC_PLCEnableVarReuse	  on
	  PLC_PLCEnableEfficientCast on
	  PLC_PLCEnableBlockDescription	on
	  PLC_GenerateReport	  off
	  PLC_GenerateWebView	  off
	  PLC_RollThreshold	  5
	  PLC_ActiveTab		  "0"
	}
	Sldv.ConfigComp {
	  $ObjectID		  20
	  Version		  "1.16.2"
	  Description		  "Design Verifier Custom Configuration Component"
	  Name			  "Design Verifier"
	  DVMode		  "TestGeneration"
	  DVMaxProcessTime	  600
	  DVDisplayUnsatisfiableObjectives off
	  DVAutomaticStubbing	  on
	  DVDesignMinMaxConstraints on
	  DVOutputDir		  "sldv_output/$ModelName$"
	  DVMakeOutputFilesUnique on
	  DVBlockReplacement	  off
	  DVBlockReplacementRulesList "<FactoryDefaultRules>"
	  DVBlockReplacementModelFileName "$ModelName$_replacement"
	  DVParameters		  off
	  DVParametersConfigFileName "sldv_params_template.m"
	  DVParametersUseConfig	  off
	  DVModelCoverageObjectives "ConditionDecision"
	  DVTestConditions	  "UseLocalSettings"
	  DVTestObjectives	  "UseLocalSettings"
	  DVMaxTestCaseSteps	  500
	  DVTestSuiteOptimization "CombinedObjectives (Nonlinear Extended)"
	  DVAssertions		  "UseLocalSettings"
	  DVProofAssumptions	  "UseLocalSettings"
	  DVExtendExistingTests	  off
	  DVIgnoreExistTestSatisfied on
	  DVIgnoreCovSatisfied	  off
	  DVCovFilter		  off
	  DVIncludeRelationalBoundary off
	  DVRelativeTolerance	  0.01
	  DVAbsoluteTolerance	  1e-05
	  DVDetectIntegerOverflow on
	  DVDetectDivisionByZero  on
	  DVDesignMinMaxCheck	  off
	  DVDetectDeadLogic	  off
	  DVDetectActiveLogic	  on
	  DVDetectOutOfBounds	  off
	  DVDetectDSMHazards	  off
	  DVDetectSFTransConflict on
	  DVDetectSFStateInconsistency on
	  DVDetectSFArrayOutOfBounds on
	  DVDetectEMLArrayOutOfBounds on
	  DVDetectSLSelectorOutOfBounds	on
	  DVDetectSLMPSwitchOutOfBounds	on
	  DVDetectSLInvalidCast	  on
	  DVDetectSLMergeConflict on
	  DVDetectSLUninitializedDSR on
	  DVProvingStrategy	  "Prove"
	  DVMaxViolationSteps	  20
	  DVSaveDataFile	  on
	  DVDataFileName	  "$ModelName$_sldvdata"
	  DVSaveExpectedOutput	  off
	  DVRandomizeNoEffectData off
	  DVSaveHarnessModel	  off
	  DVHarnessModelFileName  "$ModelName$_harness"
	  DVModelReferenceHarness off
	  DVSaveSystemTestHarness off
	  DVSystemTestFileName	  "$ModelName$_harness"
	  DVSaveReport		  off
	  DVReportPDFFormat	  off
	  DVReportFileName	  "$ModelName$_report"
	  DVReportIncludeGraphics off
	  DVDisplayReport	  on
	  DVDisplayResultsOnModel off
	  DVEnableObjComposition  off
	  DVObjectiveComposeSpecFileName "sldv_compose_spec.m"
	  DVSFcnSupport		  on
	  DVSlTestFileName	  "$ModelName$_test"
	  DVSlTestHarnessName	  "$ModelName$_sldvharness"
	  DVSlTestHarnessSource	  "Inport"
	  DVActiveTab		  "0"
	}
	PropName		"Components"
      }
      Name		      "Configuration"
      CurrentDlgPage	      "Solver"
      ConfigPrmDlgPosition     [ 475, -26, 1445, 928 ] 
    }
    PropName		    "ConfigurationSets"
  }
  Simulink.ConfigSet {
    $PropName		    "ActiveConfigurationSet"
    $ObjectID		    7
  }
  Object {
    $PropName		    "DataTransfer"
    $ObjectID		    21
    $ClassName		    "Simulink.GlobalDataTransfer"
    DefaultTransitionBetweenSyncTasks "Ensure deterministic transfer (maximum delay)"
    DefaultTransitionBetweenAsyncTasks "Ensure data integrity only"
    DefaultTransitionBetweenContTasks "Ensure deterministic transfer (minimum delay)"
    DefaultExtrapolationMethodBetweenContTasks "None"
    AutoInsertRateTranBlk   [0]
  }
  ExplicitPartitioning	  off
  WSDataSource		  "MATLAB Code"
  WSMATLABCode		  "Kd = 30;\nKi = 10;\nKp = 30;\n\nset_speed = Simulink.Signal;\nset_speed.DataType = 'double';\nset_s"
  "peed.Dimensions = 1;\n\ntarget_speed = Simulink.Signal;\ntarget_speed.DataType = 'double';\ntarget_speed.Dimensions "
  "= 1;\n"
  BlockDefaults {
    ForegroundColor	    "black"
    BackgroundColor	    "white"
    DropShadow		    off
    NamePlacement	    "normal"
    FontName		    "Helvetica"
    FontSize		    10
    FontWeight		    "normal"
    FontAngle		    "normal"
    ShowName		    on
    BlockRotation	    0
    BlockMirror		    off
  }
  AnnotationDefaults {
    HorizontalAlignment	    "center"
    VerticalAlignment	    "middle"
    ForegroundColor	    "black"
    BackgroundColor	    "white"
    DropShadow		    off
    FontName		    "Helvetica"
    FontSize		    10
    FontWeight		    "normal"
    FontAngle		    "normal"
    UseDisplayTextAsClickCallback off
  }
  LineDefaults {
    FontName		    "Helvetica"
    FontSize		    9
    FontWeight		    "normal"
    FontAngle		    "normal"
  }
  MaskDefaults {
    SelfModifiable	    "off"
    IconFrame		    "on"
    IconOpaque		    "opaque"
    RunInitForIconRedraw    "off"
    IconRotate		    "none"
    PortRotate		    "default"
    IconUnits		    "autoscale"
  }
  MaskParameterDefaults {
    Evaluate		    "on"
    Tunable		    "on"
    NeverSave		    "off"
    Internal		    "off"
    ReadOnly		    "off"
    Enabled		    "on"
    Visible		    "on"
    ToolTip		    "on"
  }
  BlockParameterDefaults {
    Block {
      BlockType		      Constant
      Value		      "1"
      VectorParams1D	      on
      SamplingMode	      "Sample based"
      OutMin		      "[]"
      OutMax		      "[]"
      OutDataTypeStr	      "Inherit: Inherit from 'Constant value'"
      LockScale		      off
      SampleTime	      "inf"
      FramePeriod	      "inf"
      PreserveConstantTs      off
    }
    Block {
      BlockType		      Demux
      Outputs		      "4"
      DisplayOption	      "none"
      BusSelectionMode	      off
    }
    Block {
      BlockType		      DiscreteIntegrator
      IntegratorMethod	      "Integration: Forward Euler"
      gainval		      "1.0"
      ExternalReset	      "none"
      InitialConditionSource  "internal"
      InitialCondition	      "0"
      InitialConditionSetting "Output"
      SampleTime	      "1"
      OutMin		      "[]"
      OutMax		      "[]"
      OutDataTypeStr	      "Inherit: Inherit via internal rule"
      LockScale		      off
      RndMeth		      "Floor"
      SaturateOnIntegerOverflow	off
      LimitOutput	      off
      UpperSaturationLimit    "inf"
      LowerSaturationLimit    "-inf"
      ShowSaturationPort      off
      ShowStatePort	      off
      IgnoreLimit	      off
      StateMustResolveToSignalObject off
      RTWStateStorageClass    "Auto"
    }
    Block {
      BlockType		      DiscretePulseGenerator
      PulseType		      "Sample based"
      TimeSource	      "Use simulation time"
      Amplitude		      "1"
      Period		      "2"
      PulseWidth	      "1"
      PhaseDelay	      "0"
      SampleTime	      "1"
      VectorParams1D	      on
    }
    Block {
      BlockType		      Display
      Format		      "short"
      Decimation	      "10"
      Floating		      off
      Lockdown		      off
      SampleTime	      "-1"
    }
    Block {
      BlockType		      EnablePort
      StatesWhenEnabling      "held"
      PropagateVarSize	      "Only when enabling"
      ShowOutputPort	      off
      ZeroCross		      on
      DisallowConstTsAndPrmTs off
      PortDimensions	      "1"
      SampleTime	      "-1"
      OutMin		      "[]"
      OutMax		      "[]"
      OutDataTypeStr	      "double"
      Interpolate	      on
    }
    Block {
      BlockType		      FromWorkspace
      VariableName	      "simulink_input"
      OutDataTypeStr	      "Inherit: auto"
      SampleTime	      "-1"
      Interpolate	      on
      ZeroCross		      off
      OutputAfterFinalValue   "Extrapolation"
    }
    Block {
      BlockType		      Gain
      Gain		      "1"
      Multiplication	      "Element-wise(K.*u)"
      ParamMin		      "[]"
      ParamMax		      "[]"
      ParamDataTypeStr	      "Inherit: Same as input"
      OutMin		      "[]"
      OutMax		      "[]"
      OutDataTypeStr	      "Inherit: Same as input"
      LockScale		      off
      RndMeth		      "Floor"
      SaturateOnIntegerOverflow	on
      SampleTime	      "-1"
    }
    Block {
      BlockType		      Inport
      Port		      "1"
      OutputFunctionCall      off
      OutMin		      "[]"
      OutMax		      "[]"
      OutDataTypeStr	      "Inherit: auto"
      LockScale		      off
      BusOutputAsStruct	      off
      Unit		      "inherit"
      PortDimensions	      "-1"
      VarSizeSig	      "Inherit"
      SampleTime	      "-1"
      SignalType	      "auto"
      SamplingMode	      "auto"
      LatchByDelayingOutsideSignal off
      LatchInputForFeedbackSignals off
      Interpolate	      on
    }
    Block {
      BlockType		      Integrator
      ExternalReset	      "none"
      InitialConditionSource  "internal"
      InitialCondition	      "0"
      LimitOutput	      off
      UpperSaturationLimit    "inf"
      LowerSaturationLimit    "-inf"
      WrapState		      off
      WrappedStateUpperValue  "pi"
      WrappedStateLowerValue  "-pi"
      ShowSaturationPort      off
      ShowStatePort	      off
      AbsoluteTolerance	      "auto"
      IgnoreLimit	      off
      ZeroCross		      on
      ContinuousStateAttributes	"''"
    }
    Block {
      BlockType		      Memory
      X0		      "0"
      InheritSampleTime	      off
      LinearizeMemory	      off
      LinearizeAsDelay	      off
      StateMustResolveToSignalObject off
      RTWStateStorageClass    "Auto"
    }
    Block {
      BlockType		      MinMax
      Function		      "min"
      Inputs		      "1"
      InputSameDT	      on
      OutMin		      "[]"
      OutMax		      "[]"
      OutDataTypeStr	      "Inherit: Inherit via internal rule"
      LockScale		      off
      RndMeth		      "Floor"
      SaturateOnIntegerOverflow	on
      ZeroCross		      on
      SampleTime	      "-1"
    }
    Block {
      BlockType		      Mux
      Inputs		      "4"
      DisplayOption	      "none"
      UseBusObject	      off
      BusObject		      "BusObject"
      NonVirtualBus	      off
    }
    Block {
      BlockType		      Outport
      Port		      "1"
      OutMin		      "[]"
      OutMax		      "[]"
      OutDataTypeStr	      "Inherit: auto"
      LockScale		      off
      BusOutputAsStruct	      off
      Unit		      "inherit"
      PortDimensions	      "-1"
      VarSizeSig	      "Inherit"
      SampleTime	      "-1"
      SignalType	      "auto"
      SamplingMode	      "auto"
      SourceOfInitialOutputValue "Dialog"
      OutputWhenDisabled      "held"
      InitialOutput	      "[]"
    }
    Block {
      BlockType		      S-Function
      FunctionName	      "system"
      SFunctionModules	      "''"
      PortCounts	      "[]"
    }
    Block {
      BlockType		      Scope
      DefaultConfigurationName "Simulink.scopes.TimeScopeBlockCfg"
      NumInputPorts	      "1"
      Floating		      off
    }
    Block {
      BlockType		      SubSystem
      ShowPortLabels	      "FromPortIcon"
      Permissions	      "ReadWrite"
      PermitHierarchicalResolution "All"
      TreatAsAtomicUnit	      off
      MinAlgLoopOccurrences   off
      PropExecContextOutsideSubsystem off
      CheckFcnCallInpInsideContextMsg off
      SystemSampleTime	      "-1"
      RTWSystemCode	      "Auto"
      RTWFcnNameOpts	      "Auto"
      RTWFileNameOpts	      "Auto"
      FunctionInterfaceSpec   "void_void"
      FunctionWithSeparateData off
      RTWMemSecFuncInitTerm   "Inherit from model"
      RTWMemSecFuncExecute    "Inherit from model"
      RTWMemSecDataConstants  "Inherit from model"
      RTWMemSecDataInternal   "Inherit from model"
      RTWMemSecDataParameters "Inherit from model"
      SimViewingDevice	      off
      DataTypeOverride	      "UseLocalSettings"
      DataTypeOverrideAppliesTo	"AllNumericTypes"
      MinMaxOverflowLogging   "UseLocalSettings"
      Opaque		      off
      MaskHideContents	      off
      SFBlockType	      "NONE"
      GeneratePreprocessorConditionals off
      TreatAsGroupedWhenPropagatingVariantConditions on
      ContentPreviewEnabled   off
      IsWebBlock	      off
    }
    Block {
      BlockType		      Sum
      IconShape		      "rectangular"
      Inputs		      "++"
      CollapseMode	      "All dimensions"
      CollapseDim	      "1"
      InputSameDT	      on
      AccumDataTypeStr	      "Inherit: Inherit via internal rule"
      OutMin		      "[]"
      OutMax		      "[]"
      OutDataTypeStr	      "Inherit: Same as first input"
      LockScale		      off
      RndMeth		      "Floor"
      SaturateOnIntegerOverflow	on
      SampleTime	      "-1"
    }
    Block {
      BlockType		      Switch
      Criteria		      "u2 >= Threshold"
      Threshold		      "0"
      InputSameDT	      on
      OutMin		      "[]"
      OutMax		      "[]"
      OutDataTypeStr	      "Inherit: Inherit via internal rule"
      LockScale		      off
      RndMeth		      "Floor"
      SaturateOnIntegerOverflow	on
      ZeroCross		      on
      SampleTime	      "-1"
      AllowDiffInputSizes     off
    }
    Block {
      BlockType		      Terminator
    }
    Block {
      BlockType		      TriggerPort
      TriggerType	      "rising"
      IsSimulinkFunction      off
      Variant		      off
      GeneratePreprocessorConditionals off
      StatesWhenEnabling      "inherit"
      PropagateVarSize	      "During execution"
      ShowOutputPort	      off
      OutputDataType	      "auto"
      SampleTimeType	      "triggered"
      SampleTime	      "1"
      ZeroCross		      on
      DisallowConstTsAndPrmTs off
      PortDimensions	      "-1"
      TriggerSignalSampleTime "-1"
      OutMin		      "[]"
      OutMax		      "[]"
      OutDataTypeStr	      "Inherit: auto"
      Interpolate	      on
    }
    Block {
      BlockType		      UnitDelay
      InitialCondition	      "0"
      InputProcessing	      "Inherited"
      SampleTime	      "1"
      StateMustResolveToSignalObject off
      CodeGenStateStorageClass "Auto"
      HasFrameUpgradeWarning  on
    }
    Block {
      BlockType		      ZeroOrderHold
      SampleTime	      "1"
    }
  }
  System {
    Name		    "demo_cruise_control_cont"
    Location		    [-8, 0, 1927, 1176]
    Open		    on
    ModelBrowserVisibility  off
    ModelBrowserWidth	    200
    ScreenColor		    "white"
    PaperOrientation	    "landscape"
    PaperPositionMode	    "auto"
    PaperType		    "usletter"
    PaperUnits		    "inches"
    TiledPaperMargins	    [0.500000, 0.500000, 0.500000, 0.500000]
    TiledPageScale	    1
    ShowPageBoundaries	    off
    ZoomFactor		    "95"
    ReportName		    "simulink-default.rpt"
    SIDHighWatermark	    "339"
    Block {
      BlockType		      Display
      Name		      "Actual Speed"
      SID		      "156"
      Ports		      [1]
      Position		      [900, 245, 1055, 295]
      ZOrder		      -1
      FontName		      "Arial Narrow"
      FontSize		      24
      Decimation	      "1"
    }
    Block {
      BlockType		      Display
      Name		      "Actual Speed1"
      SID		      "339"
      Ports		      [1]
      Position		      [910, 725, 1065, 775]
      ZOrder		      2
      FontName		      "Arial Narrow"
      FontSize		      24
      Decimation	      "1"
    }
    Block {
      BlockType		      Scope
      Name		      "Actual and Expected \nSpeed Target"
      SID		      "82"
      Ports		      [2]
      Position		      [790, 300, 890, 400]
      ZOrder		      -1
      FontName		      "Arial"
      FontSize		      14
      FontWeight	      "bold"
      ScopeSpecificationString "Simulink.scopes.TimeScopeBlockCfg('CurrentConfiguration', extmgr.ConfigurationSet(extm"
      "gr.Configuration('Core','General UI',true),extmgr.Configuration('Core','Source UI',true),extmgr.Configuration('S"
      "ources','WiredSimulink',true,'DataLoggingVariableName','ScopeData2','DataLoggingSaveFormat','StructureWithTime',"
      "'DataLoggingLimitDataPoints',true,'DataLoggingDecimation','1','DataLoggingDecimateData',true),extmgr.Configurati"
      "on('Visuals','Time Domain',true,'SerializedDisplays',{struct('MinYLimReal','-11.26487','MaxYLimReal','101.38385'"
      ",'YLabelReal','','MinYLimMag','0.00000','MaxYLimMag','101.38385','LegendVisibility','on','XGrid',true,'YGrid',tr"
      "ue,'PlotMagPhase',false,'AxesColor',[0 0 0],'AxesTickColor',[0.686274509803922 0.686274509803922 0.6862745098039"
      "22],'ColorOrder',[1 1 0.0666666666666667;0.0745098039215686 0.623529411764706 1;1 0.411764705882353 0.1607843137"
      "2549;0.392156862745098 0.831372549019608 0.0745098039215686;0.717647058823529 0.274509803921569 1;0.058823529411"
      "7647 1 1;1 0.0745098039215686 0.650980392156863],'Title','%<SignalLabel>','LinePropertiesCache',{{}},'UserDefine"
      "dChannelNames',{{}},'NumLines',2,'LineNames',{{'target speed','speed'}},'ShowContent',true,'Placement',1),struct"
      "('MinYLimReal','-12.5','MaxYLimReal','112.5','YLabelReal','','MinYLimMag','0','MaxYLimMag','10','LegendVisibilit"
      "y','on','XGrid',true,'YGrid',true,'PlotMagPhase',false,'AxesColor',[0 0 0],'AxesTickColor',[0.686274509803922 0."
      "686274509803922 0.686274509803922],'ColorOrder',[1 1 0.0666666666666667;0.0745098039215686 0.623529411764706 1;1"
      " 0.411764705882353 0.16078431372549;0.392156862745098 0.831372549019608 0.0745098039215686;0.717647058823529 0.2"
      "74509803921569 1;0.0588235294117647 1 1;1 0.0745098039215686 0.650980392156863],'Title','%<SignalLabel>','LinePr"
      "opertiesCache',{{}},'UserDefinedChannelNames',{{}},'NumLines',1,'LineNames',{{'throttle'}},'ShowContent',true,'P"
      "lacement',2)},'DisplayPropertyDefaults',struct('YLabelReal','','LegendVisibility','on','XGrid',true,'YGrid',true"
      ",'PlotMagPhase',false,'AxesColor',[0 0 0],'AxesTickColor',[0.686274509803922 0.686274509803922 0.686274509803922"
      "],'ColorOrder',[1 1 0.0666666666666667;0.0745098039215686 0.623529411764706 1;1 0.411764705882353 0.160784313725"
      "49;0.392156862745098 0.831372549019608 0.0745098039215686;0.717647058823529 0.274509803921569 1;0.05882352941176"
      "47 1 1;1 0.0745098039215686 0.650980392156863],'Title','%<SignalLabel>','LinePropertiesCache',{{}},'UserDefinedC"
      "hannelNames',{{}},'NumLines',0,'LineNames',{{[]}},'ShowContent',true,'Placement',1),'DisplayLayoutDimensions',[2"
      " 1]),extmgr.Configuration('Tools','Plot Navigation',true,'OnceAtStop',false,'PreviousAutoscale','XY'),extmgr.Con"
      "figuration('Tools','Measurements',true,'Version','2016a')),'Version','2016a','Location',[1921 -61 4481 1302],'Vi"
      "sibleAtModelOpen','on')"
      NumInputPorts	      "2"
    }
    Block {
      BlockType		      Scope
      Name		      "Actual and Expected \nSpeed Target1"
      SID		      "248"
      Ports		      [2]
      Position		      [945, 815, 1030, 890]
      ZOrder		      -1
      FontName		      "Arial"
      FontSize		      14
      FontWeight	      "bold"
      ScopeSpecificationString "Simulink.scopes.TimeScopeBlockCfg('CurrentConfiguration', extmgr.ConfigurationSet(extm"
      "gr.Configuration('Core','General UI',true),extmgr.Configuration('Core','Source UI',true),extmgr.Configuration('S"
      "ources','WiredSimulink',true,'DataLoggingSaveFormat','StructureWithTime','DataLoggingLimitDataPoints',true,'Data"
      "LoggingDecimation','1','DataLoggingDecimateData',true),extmgr.Configuration('Visuals','Time Domain',true,'Serial"
      "izedDisplays',{struct('MinYLimReal','0','MaxYLimReal','25','YLabelReal','','MinYLimMag','0','MaxYLimMag','10','L"
      "egendVisibility','on','XGrid',true,'YGrid',true,'PlotMagPhase',false,'AxesColor',[0 0 0],'AxesTickColor',[0.6862"
      "74509803922 0.686274509803922 0.686274509803922],'ColorOrder',[1 1 0.0666666666666667;0.0745098039215686 0.62352"
      "9411764706 1;1 0.411764705882353 0.16078431372549;0.392156862745098 0.831372549019608 0.0745098039215686;0.71764"
      "7058823529 0.274509803921569 1;0.0588235294117647 1 1;1 0.0745098039215686 0.650980392156863],'Title','%<SignalL"
      "abel>','LinePropertiesCache',{{}},'UserDefinedChannelNames',{{}},'NumLines',2,'LineNames',{{'Controller/target_s"
      "peed','Plant(vehicle)1/2'}},'ShowContent',true,'Placement',1),struct('MinYLimReal','-1','MaxYLimReal','1','YLabe"
      "lReal','','MinYLimMag','0','MaxYLimMag','10','LegendVisibility','on','XGrid',true,'YGrid',true,'PlotMagPhase',fa"
      "lse,'AxesColor',[0 0 0],'AxesTickColor',[0.686274509803922 0.686274509803922 0.686274509803922],'ColorOrder',[1 "
      "1 0.0666666666666667;0.0745098039215686 0.623529411764706 1;1 0.411764705882353 0.16078431372549;0.3921568627450"
      "98 0.831372549019608 0.0745098039215686;0.717647058823529 0.274509803921569 1;0.0588235294117647 1 1;1 0.0745098"
      "039215686 0.650980392156863],'Title','%<SignalLabel>','LinePropertiesCache',{{}},'UserDefinedChannelNames',{{}},"
      "'NumLines',1,'LineNames',{{'Controller/2'}},'ShowContent',true,'Placement',2)},'DisplayPropertyDefaults',struct("
      "'MinYLimReal','0','MaxYLimReal','25','YLabelReal','','MinYLimMag','0','MaxYLimMag','10','LegendVisibility','on',"
      "'XGrid',true,'YGrid',true,'PlotMagPhase',false,'AxesColor',[0 0 0],'AxesTickColor',[0.686274509803922 0.68627450"
      "9803922 0.686274509803922],'ColorOrder',[1 1 0.0666666666666667;0.0745098039215686 0.623529411764706 1;1 0.41176"
      "4705882353 0.16078431372549;0.392156862745098 0.831372549019608 0.0745098039215686;0.717647058823529 0.274509803"
      "921569 1;0.0588235294117647 1 1;1 0.0745098039215686 0.650980392156863],'Title','%<SignalLabel>','LineProperties"
      "Cache',{{}},'UserDefinedChannelNames',{{}},'NumLines',0,'LineNames',{{[]}},'ShowContent',true,'Placement',1),'Di"
      "splayLayoutDimensions',[2 1]),extmgr.Configuration('Tools','Plot Navigation',true,'OnceAtStop',false),extmgr.Con"
      "figuration('Tools','Measurements',true,'Version','2016a')),'Version','2016a','Location',[11 100 1361 762])"
      NumInputPorts	      "2"
    }
    Block {
      BlockType		      Constant
      Name		      "Constan"
      SID		      "271"
      Position		      [150, 15, 180, 45]
      ZOrder		      -4
      ShowName		      off
      Value		      "30"
    }
    Block {
      BlockType		      Constant
      Name		      "Constan1"
      SID		      "272"
      Position		      [150, 45, 180, 75]
      ZOrder		      -4
      ShowName		      off
      Value		      "10"
    }
    Block {
      BlockType		      Constant
      Name		      "Constan2"
      SID		      "273"
      Position		      [150, 75, 180, 105]
      ZOrder		      -4
      ShowName		      off
      Value		      "30"
    }
    Block {
      BlockType		      SubSystem
      Name		      "Controller"
      SID		      "274"
      Ports		      [8, 3]
      Position		      [300, 759, 480, 966]
      ZOrder		      -2
      FontName		      "Arial"
      FontSize		      12
      FontWeight	      "bold"
      TreatAsAtomicUnit	      on
      RequestExecContextInheritance off
      Variant		      off
      System {
	Name			"Controller"
	Location		[840, 181, 1926, 1021]
	Open			off
	ModelBrowserVisibility	off
	ModelBrowserWidth	200
	ScreenColor		"white"
	PaperOrientation	"landscape"
	PaperPositionMode	"auto"
	PaperType		"A4"
	PaperUnits		"centimeters"
	TiledPaperMargins	[1.270000, 1.270000, 1.270000, 1.270000]
	TiledPageScale		1
	ShowPageBoundaries	off
	ZoomFactor		"100"
	Block {
	  BlockType		  Inport
	  Name			  "Increment"
	  SID			  "275"
	  Position		  [157, 25, 193, 40]
	  ZOrder		  -1
	  BlockRotation		  270
	  BlockMirror		  on
	  FontName		  "Arial"
	  FontSize		  12
	  FontWeight		  "bold"
	  IconDisplay		  "Port number"
	}
	Block {
	  BlockType		  Inport
	  Name			  "Decrement"
	  SID			  "276"
	  Position		  [218, 50, 252, 65]
	  ZOrder		  -2
	  BlockRotation		  270
	  BlockMirror		  on
	  FontName		  "Arial"
	  FontSize		  12
	  FontWeight		  "bold"
	  Port			  "2"
	  IconDisplay		  "Port number"
	}
	Block {
	  BlockType		  Inport
	  Name			  "Set"
	  SID			  "277"
	  Position		  [280, 75, 310, 90]
	  ZOrder		  -3
	  BlockRotation		  270
	  BlockMirror		  on
	  FontName		  "Arial"
	  FontSize		  12
	  FontWeight		  "bold"
	  Port			  "3"
	  IconDisplay		  "Port number"
	}
	Block {
	  BlockType		  Inport
	  Name			  "Resume"
	  SID			  "278"
	  Position		  [309, 100, 341, 115]
	  ZOrder		  -4
	  BlockRotation		  270
	  BlockMirror		  on
	  FontName		  "Arial"
	  FontSize		  12
	  FontWeight		  "bold"
	  Port			  "4"
	  IconDisplay		  "Port number"
	}
	Block {
	  BlockType		  Inport
	  Name			  "Power"
	  SID			  "279"
	  Position		  [35, 208, 65, 222]
	  ZOrder		  -5
	  NamePlacement		  "alternate"
	  FontName		  "Arial"
	  FontSize		  12
	  FontWeight		  "bold"
	  Port			  "5"
	  IconDisplay		  "Port number"
	}
	Block {
	  BlockType		  Inport
	  Name			  "brake ratio"
	  SID			  "280"
	  Position		  [35, 248, 65, 262]
	  ZOrder		  -6
	  FontName		  "Arial"
	  FontSize		  12
	  FontWeight		  "bold"
	  Port			  "6"
	  IconDisplay		  "Port number"
	}
	Block {
	  BlockType		  Inport
	  Name			  "accl"
	  SID			  "281"
	  Position		  [35, 373, 65, 387]
	  ZOrder		  -7
	  FontName		  "Arial"
	  FontSize		  12
	  FontWeight		  "bold"
	  Port			  "7"
	  IconDisplay		  "Port number"
	}
	Block {
	  BlockType		  Inport
	  Name			  "curr_speed"
	  SID			  "282"
	  Position		  [35, 353, 65, 367]
	  ZOrder		  -8
	  NamePlacement		  "alternate"
	  FontName		  "Arial"
	  FontSize		  12
	  FontWeight		  "bold"
	  Port			  "8"
	  IconDisplay		  "Port number"
	}
	Block {
	  BlockType		  SubSystem
	  Name			  "Enable / Setpoint "
	  SID			  "283"
	  Ports			  [3, 2, 0, 1]
	  Position		  [155, 193, 315, 317]
	  ZOrder		  -9
	  FontName		  "Arial"
	  FontSize		  12
	  FontWeight		  "bold"
	  ErrorFcn		  "Stateflow.Translate.translate"
	  PermitHierarchicalResolution "ExplicitOnly"
	  TreatAsAtomicUnit	  on
	  RequestExecContextInheritance	off
	  SFBlockType		  "Chart"
	  Variant		  off
	  System {
	    Name		    "Enable / Setpoint "
	    Location		    [227, 345, 838, 789]
	    Open		    off
	    ModelBrowserVisibility  off
	    ModelBrowserWidth	    200
	    ScreenColor		    "white"
	    PaperOrientation	    "landscape"
	    PaperPositionMode	    "auto"
	    PaperType		    "A4"
	    PaperUnits		    "centimeters"
	    TiledPaperMargins	    [1.270000, 1.270000, 1.270000, 1.270000]
	    TiledPageScale	    1
	    ShowPageBoundaries	    off
	    ZoomFactor		    "100"
	    SIDHighWatermark	    "36"
	    Block {
	      BlockType		      Inport
	      Name		      "pwr"
	      SID		      "283::1"
	      Position		      [20, 101, 40, 119]
	      ZOrder		      -1
	      IconDisplay	      "Port number"
	    }
	    Block {
	      BlockType		      Inport
	      Name		      "brake"
	      SID		      "283::2"
	      Position		      [20, 136, 40, 154]
	      ZOrder		      -2
	      Port		      "2"
	      IconDisplay	      "Port number"
	    }
	    Block {
	      BlockType		      Inport
	      Name		      "curr_speed"
	      SID		      "283::4"
	      Position		      [20, 171, 40, 189]
	      ZOrder		      -3
	      Port		      "3"
	      IconDisplay	      "Port number"
	    }
	    Block {
	      BlockType		      TriggerPort
	      Name		      " input events "
	      SID		      "283::5"
	      Ports		      [0, 1]
	      Position		      [20, 206, 40, 224]
	      ZOrder		      -4
	      TriggerType	      "either"
	      VariantControl	      "Variant"
	      ShowOutputPort	      on
	      ZeroCross		      off
	    }
	    Block {
	      BlockType		      Demux
	      Name		      " Demux "
	      SID		      "283::35"
	      Ports		      [1, 1]
	      Position		      [270, 230, 320, 270]
	      ZOrder		      9
	      Outputs		      "1"
	    }
	    Block {
	      BlockType		      S-Function
	      Name		      " SFunction "
	      SID		      "283::34"
	      Tag		      "Stateflow S-Function demo_cruise_control_cont 1"
	      Ports		      [4, 3]
	      Position		      [180, 102, 230, 203]
	      ZOrder		      8
	      FunctionName	      "sf_sfun"
	      PortCounts	      "[4 3]"
	      SFunctionDeploymentMode off
	      EnableBusSupport	      on
	      Port {
		PortNumber		2
		Name			"active"
		RTWStorageClass		"Auto"
		DataLoggingNameMode	"SignalName"
	      }
	      Port {
		PortNumber		3
		Name			"target_speed"
		MustResolveToSignalObject on
		RTWStorageClass		"Auto"
		DataLoggingNameMode	"SignalName"
	      }
	    }
	    Block {
	      BlockType		      Terminator
	      Name		      " Terminator "
	      SID		      "283::36"
	      Position		      [460, 241, 480, 259]
	      ZOrder		      10
	    }
	    Block {
	      BlockType		      Outport
	      Name		      " active"
	      SID		      "283::9"
	      Position		      [460, 101, 480, 119]
	      ZOrder		      -8
	      IconDisplay	      "Port number"
	    }
	    Block {
	      BlockType		      Outport
	      Name		      "target_speed"
	      SID		      "283::10"
	      Position		      [460, 136, 480, 154]
	      ZOrder		      -9
	      Port		      "2"
	      IconDisplay	      "Port number"
	    }
	    Line {
	      ZOrder		      17
	      SrcBlock		      "pwr"
	      SrcPort		      1
	      DstBlock		      " SFunction "
	      DstPort		      1
	    }
	    Line {
	      ZOrder		      18
	      SrcBlock		      "brake"
	      SrcPort		      1
	      DstBlock		      " SFunction "
	      DstPort		      2
	    }
	    Line {
	      ZOrder		      19
	      SrcBlock		      "curr_speed"
	      SrcPort		      1
	      DstBlock		      " SFunction "
	      DstPort		      3
	    }
	    Line {
	      Name		      "active"
	      ZOrder		      20
	      Labels		      [0, 0]
	      SrcBlock		      " SFunction "
	      SrcPort		      2
	      DstBlock		      " active"
	      DstPort		      1
	    }
	    Line {
	      Name		      "target_speed"
	      ZOrder		      21
	      Labels		      [0, 0]
	      SrcBlock		      " SFunction "
	      SrcPort		      3
	      DstBlock		      "target_speed"
	      DstPort		      1
	    }
	    Line {
	      ZOrder		      22
	      SrcBlock		      " Demux "
	      SrcPort		      1
	      DstBlock		      " Terminator "
	      DstPort		      1
	    }
	    Line {
	      ZOrder		      23
	      SrcBlock		      " input events "
	      SrcPort		      1
	      DstBlock		      " SFunction "
	      DstPort		      4
	    }
	    Line {
	      ZOrder		      24
	      SrcBlock		      " SFunction "
	      SrcPort		      1
	      Points		      [20, 0]
	      DstBlock		      " Demux "
	      DstPort		      1
	    }
	  }
	}
	Block {
	  BlockType		  MinMax
	  Name			  "MinMax"
	  SID			  "284"
	  Ports			  [2, 1]
	  Position		  [585, 302, 620, 333]
	  ZOrder		  -10
	  ShowName		  off
	  FontName		  "Arial"
	  FontSize		  12
	  FontWeight		  "bold"
	  Function		  "max"
	  Inputs		  "2"
	  ZeroCross		  off
	}
	Block {
	  BlockType		  Mux
	  Name			  "Mux"
	  SID			  "285"
	  Ports			  [7, 1]
	  Position		  [124, 150, 346, 155]
	  ZOrder		  -11
	  BlockRotation		  270
	  BlockMirror		  on
	  NamePlacement		  "alternate"
	  ShowName		  off
	  FontName		  "Arial"
	  FontSize		  12
	  FontWeight		  "bold"
	  Inputs		  "7"
	  DisplayOption		  "bar"
	}
	Block {
	  BlockType		  SubSystem
	  Name			  "PID Controller"
	  SID			  "286"
	  Ports			  [3, 1, 1]
	  Position		  [370, 273, 525, 347]
	  ZOrder		  -12
	  FontName		  "Arial"
	  FontSize		  12
	  FontWeight		  "bold"
	  TreatAsAtomicUnit	  on
	  RequestExecContextInheritance	off
	  Variant		  off
	  System {
	    Name		    "PID Controller"
	    Location		    [830, 407, 1475, 996]
	    Open		    off
	    ModelBrowserVisibility  off
	    ModelBrowserWidth	    200
	    ScreenColor		    "white"
	    PaperOrientation	    "landscape"
	    PaperPositionMode	    "auto"
	    PaperType		    "A4"
	    PaperUnits		    "centimeters"
	    TiledPaperMargins	    [1.270000, 1.270000, 1.270000, 1.270000]
	    TiledPageScale	    1
	    ShowPageBoundaries	    off
	    ZoomFactor		    "100"
	    Block {
	      BlockType		      Inport
	      Name		      "target"
	      SID		      "287"
	      Position		      [35, 113, 65, 127]
	      ZOrder		      -1
	      FontName		      "Arial"
	      FontSize		      14
	      FontWeight	      "bold"
	      IconDisplay	      "Port number"
	    }
	    Block {
	      BlockType		      Inport
	      Name		      "measured"
	      SID		      "288"
	      Position		      [35, 168, 65, 182]
	      ZOrder		      -2
	      FontName		      "Arial"
	      FontSize		      14
	      FontWeight	      "bold"
	      Port		      "2"
	      IconDisplay	      "Port number"
	    }
	    Block {
	      BlockType		      Inport
	      Name		      "accl_pedal"
	      SID		      "289"
	      Position		      [40, 223, 70, 237]
	      ZOrder		      -3
	      FontName		      "Arial"
	      FontSize		      14
	      FontWeight	      "bold"
	      Port		      "3"
	      IconDisplay	      "Port number"
	    }
	    Block {
	      BlockType		      EnablePort
	      Name		      "Enable"
	      SID		      "290"
	      Ports		      []
	      Position		      [230, 15, 250, 35]
	      ZOrder		      -4
	      FontName		      "Arial"
	      FontSize		      14
	      FontWeight	      "bold"
	      StatesWhenEnabling      "reset"
	      ZeroCross		      off
	    }
	    Block {
	      BlockType		      Gain
	      Name		      "Derivative Gain"
	      SID		      "291"
	      Position		      [380, 271, 430, 309]
	      ZOrder		      -5
	      FontName		      "Arial"
	      FontSize		      14
	      FontWeight	      "bold"
	      Gain		      "Kd"
	    }
	    Block {
	      BlockType		      DiscreteIntegrator
	      Name		      "Discrete-Time\nIntegrator"
	      SID		      "292"
	      Ports		      [2, 1]
	      Position		      [325, 164, 395, 211]
	      ZOrder		      -6
	      FontName		      "Arial"
	      FontSize		      14
	      FontWeight	      "bold"
	      InitialConditionSource  "external"
	      SampleTime	      "0.05"
	      UpperSaturationLimit    "20"
	      LowerSaturationLimit    "-20"
	      ICPrevOutput	      "DiscIntNeverNeededParam"
	      ICPrevScaledInput	      "DiscIntNeverNeededParam"
	    }
	    Block {
	      BlockType		      Gain
	      Name		      "Integral\nGain"
	      SID		      "293"
	      Position		      [230, 157, 275, 193]
	      ZOrder		      -7
	      FontName		      "Arial"
	      FontSize		      14
	      FontWeight	      "bold"
	      Gain		      "Ki"
	    }
	    Block {
	      BlockType		      Gain
	      Name		      "Proportional Gain"
	      SID		      "294"
	      Position		      [300, 90, 350, 130]
	      ZOrder		      -8
	      FontName		      "Arial"
	      FontSize		      14
	      FontWeight	      "bold"
	      Gain		      "Kp"
	    }
	    Block {
	      BlockType		      Sum
	      Name		      "Sum"
	      SID		      "295"
	      Ports		      [3, 1]
	      Position		      [445, 175, 475, 205]
	      ZOrder		      -9
	      ShowName		      off
	      FontName		      "Arial"
	      FontSize		      14
	      FontWeight	      "bold"
	      IconShape		      "round"
	      Inputs		      "+++"
	    }
	    Block {
	      BlockType		      Sum
	      Name		      "Sum1"
	      SID		      "296"
	      Ports		      [2, 1]
	      Position		      [330, 280, 350, 300]
	      ZOrder		      -10
	      ShowName		      off
	      FontName		      "Arial"
	      FontSize		      14
	      FontWeight	      "bold"
	      IconShape		      "round"
	      Inputs		      "+-|"
	    }
	    Block {
	      BlockType		      Sum
	      Name		      "Sum2"
	      SID		      "297"
	      Ports		      [2, 1]
	      Position		      [95, 165, 115, 185]
	      ZOrder		      -11
	      ShowName		      off
	      FontName		      "Arial"
	      FontSize		      14
	      FontWeight	      "bold"
	      IconShape		      "round"
	      Inputs		      "+-|"
	    }
	    Block {
	      BlockType		      UnitDelay
	      Name		      "Unit Delay"
	      SID		      "298"
	      Position		      [265, 270, 300, 310]
	      ZOrder		      -12
	      FontName		      "Arial"
	      FontSize		      14
	      FontWeight	      "bold"
	      SampleTime	      "-1"
	    }
	    Block {
	      BlockType		      ZeroOrderHold
	      Name		      "Zero-Order\nHold"
	      SID		      "299"
	      Position		      [150, 162, 170, 188]
	      ZOrder		      -13
	      NamePlacement	      "alternate"
	      FontName		      "Arial"
	      FontSize		      14
	      FontWeight	      "bold"
	      SampleTime	      "0.05"
	    }
	    Block {
	      BlockType		      Outport
	      Name		      "Command"
	      SID		      "300"
	      Position		      [515, 183, 545, 197]
	      ZOrder		      -14
	      FontName		      "Arial"
	      FontSize		      14
	      FontWeight	      "bold"
	      IconDisplay	      "Port number"
	    }
	    Line {
	      ZOrder		      1
	      SrcBlock		      "Zero-Order\nHold"
	      SrcPort		      1
	      Points		      [35, 0]
	      Branch {
		ZOrder			2
		DstBlock		"Integral\nGain"
		DstPort			1
	      }
	      Branch {
		ZOrder			3
		Points			[0, 80]
		Branch {
		  ZOrder		  4
		  Points		  [130, 0]
		  DstBlock		  "Sum1"
		  DstPort		  1
		}
		Branch {
		  ZOrder		  5
		  Points		  [0, 35]
		  DstBlock		  "Unit Delay"
		  DstPort		  1
		}
	      }
	      Branch {
		ZOrder			6
		Points			[0, -65]
		DstBlock		"Proportional Gain"
		DstPort			1
	      }
	    }
	    Line {
	      ZOrder		      7
	      SrcBlock		      "accl_pedal"
	      SrcPort		      1
	      Points		      [220, 0; 0, -30]
	      DstBlock		      "Discrete-Time\nIntegrator"
	      DstPort		      2
	    }
	    Line {
	      ZOrder		      8
	      SrcBlock		      "Integral\nGain"
	      SrcPort		      1
	      DstBlock		      "Discrete-Time\nIntegrator"
	      DstPort		      1
	    }
	    Line {
	      ZOrder		      9
	      SrcBlock		      "measured"
	      SrcPort		      1
	      DstBlock		      "Sum2"
	      DstPort		      2
	    }
	    Line {
	      ZOrder		      10
	      SrcBlock		      "target"
	      SrcPort		      1
	      Points		      [35, 0]
	      DstBlock		      "Sum2"
	      DstPort		      1
	    }
	    Line {
	      ZOrder		      11
	      SrcBlock		      "Sum"
	      SrcPort		      1
	      DstBlock		      "Command"
	      DstPort		      1
	    }
	    Line {
	      ZOrder		      12
	      SrcBlock		      "Sum2"
	      SrcPort		      1
	      DstBlock		      "Zero-Order\nHold"
	      DstPort		      1
	    }
	    Line {
	      ZOrder		      13
	      SrcBlock		      "Proportional Gain"
	      SrcPort		      1
	      Points		      [105, 0]
	      DstBlock		      "Sum"
	      DstPort		      1
	    }
	    Line {
	      ZOrder		      14
	      SrcBlock		      "Derivative Gain"
	      SrcPort		      1
	      Points		      [25, 0]
	      DstBlock		      "Sum"
	      DstPort		      3
	    }
	    Line {
	      ZOrder		      15
	      SrcBlock		      "Discrete-Time\nIntegrator"
	      SrcPort		      1
	      DstBlock		      "Sum"
	      DstPort		      2
	    }
	    Line {
	      ZOrder		      16
	      SrcBlock		      "Sum1"
	      SrcPort		      1
	      DstBlock		      "Derivative Gain"
	      DstPort		      1
	    }
	    Line {
	      ZOrder		      17
	      SrcBlock		      "Unit Delay"
	      SrcPort		      1
	      DstBlock		      "Sum1"
	      DstPort		      2
	    }
	  }
	}
	Block {
	  BlockType		  DiscretePulseGenerator
	  Name			  "Pulse\nGenerator"
	  SID			  "301"
	  Ports			  [0, 1]
	  Position		  [60, 100, 110, 140]
	  ZOrder		  -13
	  ShowName		  off
	  FontName		  "Arial"
	  FontSize		  12
	  FontWeight		  "bold"
	  SampleTime		  "0.05"
	}
	Block {
	  BlockType		  Switch
	  Name			  "Switch"
	  SID			  "302"
	  Position		  [655, 305, 685, 395]
	  ZOrder		  -14
	  FontName		  "Arial"
	  FontSize		  12
	  FontWeight		  "bold"
	  Threshold		  "1"
	  SaturateOnIntegerOverflow off
	  ZeroCross		  off
	}
	Block {
	  BlockType		  Outport
	  Name			  "Target Speed"
	  SID			  "303"
	  Position		  [715, 198, 745, 212]
	  ZOrder		  -15
	  FontName		  "Arial"
	  FontSize		  12
	  FontWeight		  "bold"
	  IconDisplay		  "Port number"
	}
	Block {
	  BlockType		  Outport
	  Name			  "Throt_cmd (%)"
	  SID			  "304"
	  Position		  [720, 343, 750, 357]
	  ZOrder		  -16
	  FontName		  "Arial"
	  FontSize		  12
	  FontWeight		  "bold"
	  Port			  "2"
	  IconDisplay		  "Port number"
	}
	Block {
	  BlockType		  Outport
	  Name			  "active"
	  SID			  "305"
	  Position		  [720, 483, 750, 497]
	  ZOrder		  -15
	  FontName		  "Arial"
	  FontSize		  12
	  FontWeight		  "bold"
	  Port			  "3"
	  IconDisplay		  "Port number"
	}
	Line {
	  ZOrder		  1
	  SrcBlock		  "Pulse\nGenerator"
	  SrcPort		  1
	  Points		  [30, 0]
	  DstBlock		  "Mux"
	  DstPort		  1
	}
	Line {
	  ZOrder		  2
	  SrcBlock		  "PID Controller"
	  SrcPort		  1
	  DstBlock		  "MinMax"
	  DstPort		  1
	}
	Line {
	  ZOrder		  3
	  SrcBlock		  "MinMax"
	  SrcPort		  1
	  DstBlock		  "Switch"
	  DstPort		  1
	}
	Line {
	  ZOrder		  4
	  SrcBlock		  "Enable / Setpoint "
	  SrcPort		  1
	  Points		  [0, 0; 5, 0]
	  Branch {
	    ZOrder		    5
	    Points		    [135, 0]
	    Branch {
	      ZOrder		      6
	      Points		      [0, 33]
	      DstBlock		      "PID Controller"
	      DstPort		      enable
	    }
	    Branch {
	      ZOrder		      7
	      Points		      [175, 0; 0, 125]
	      DstBlock		      "Switch"
	      DstPort		      2
	    }
	  }
	  Branch {
	    ZOrder		    8
	    Points		    [0, 265]
	    DstBlock		    "active"
	    DstPort		    1
	  }
	}
	Line {
	  ZOrder		  9
	  SrcBlock		  "Switch"
	  SrcPort		  1
	  DstBlock		  "Throt_cmd (%)"
	  DstPort		  1
	}
	Line {
	  ZOrder		  10
	  SrcBlock		  "brake ratio"
	  SrcPort		  1
	  DstBlock		  "Enable / Setpoint "
	  DstPort		  2
	}
	Line {
	  ZOrder		  11
	  SrcBlock		  "Power"
	  SrcPort		  1
	  DstBlock		  "Enable / Setpoint "
	  DstPort		  1
	}
	Line {
	  ZOrder		  12
	  SrcBlock		  "Resume"
	  SrcPort		  1
	  DstBlock		  "Mux"
	  DstPort		  7
	}
	Line {
	  ZOrder		  13
	  SrcBlock		  "Set"
	  SrcPort		  1
	  DstBlock		  "Mux"
	  DstPort		  6
	}
	Line {
	  ZOrder		  14
	  SrcBlock		  "Decrement"
	  SrcPort		  1
	  Points		  [0, 0; 0, 45]
	  Branch {
	    ZOrder		    15
	    DstBlock		    "Mux"
	    DstPort		    4
	  }
	  Branch {
	    ZOrder		    16
	    Points		    [30, 0]
	    DstBlock		    "Mux"
	    DstPort		    5
	  }
	}
	Line {
	  ZOrder		  17
	  SrcBlock		  "Increment"
	  SrcPort		  1
	  Points		  [0, 0; 0, 70]
	  Branch {
	    ZOrder		    18
	    DstBlock		    "Mux"
	    DstPort		    2
	  }
	  Branch {
	    ZOrder		    19
	    Points		    [30, 0]
	    DstBlock		    "Mux"
	    DstPort		    3
	  }
	}
	Line {
	  ZOrder		  20
	  SrcBlock		  "accl"
	  SrcPort		  1
	  Points		  [285, 0]
	  Branch {
	    ZOrder		    21
	    Points		    [205, 0]
	    Branch {
	      ZOrder		      22
	      Points		      [0, -55]
	      DstBlock		      "MinMax"
	      DstPort		      2
	    }
	    Branch {
	      ZOrder		      23
	      DstBlock		      "Switch"
	      DstPort		      3
	    }
	  }
	  Branch {
	    ZOrder		    24
	    DstBlock		    "PID Controller"
	    DstPort		    3
	  }
	}
	Line {
	  ZOrder		  25
	  SrcBlock		  "curr_speed"
	  SrcPort		  1
	  Points		  [0, 0; 50, 0]
	  Branch {
	    ZOrder		    26
	    Points		    [0, -65]
	    DstBlock		    "Enable / Setpoint "
	    DstPort		    3
	  }
	  Branch {
	    ZOrder		    27
	    Points		    [215, 0; 0, -50]
	    DstBlock		    "PID Controller"
	    DstPort		    2
	  }
	}
	Line {
	  ZOrder		  28
	  SrcBlock		  "Enable / Setpoint "
	  SrcPort		  2
	  Points		  [0, 0; 30, 0]
	  Branch {
	    ZOrder		    29
	    Points		    [0, -80]
	    DstBlock		    "Target Speed"
	    DstPort		    1
	  }
	  Branch {
	    ZOrder		    30
	    DstBlock		    "PID Controller"
	    DstPort		    1
	  }
	}
	Line {
	  ZOrder		  31
	  SrcBlock		  "Mux"
	  SrcPort		  1
	  DstBlock		  "Enable / Setpoint "
	  DstPort		  trigger
	}
      }
    }
    Block {
      BlockType		      Memory
      Name		      "Memory"
      SID		      "69"
      Position		      [460, 445, 490, 475]
      ZOrder		      -3
      BlockMirror	      on
    }
    Block {
      BlockType		      Memory
      Name		      "Memory1"
      SID		      "250"
      Position		      [490, 995, 520, 1025]
      ZOrder		      -3
      BlockMirror	      on
    }
    Block {
      BlockType		      Mux
      Name		      "Mux"
      SID		      "157"
      Ports		      [2, 1]
      Position		      [745, 306, 750, 344]
      ZOrder		      -12
      ShowName		      off
      Inputs		      "2"
      DisplayOption	      "bar"
    }
    Block {
      BlockType		      Mux
      Name		      "Mux1"
      SID		      "249"
      Ports		      [2, 1]
      Position		      [860, 796, 865, 834]
      ZOrder		      -12
      ShowName		      off
      Inputs		      "2"
      DisplayOption	      "bar"
    }
    Block {
      BlockType		      SubSystem
      Name		      "Plant(vehicle)"
      SID		      "51"
      Ports		      [2, 2]
      Position		      [500, 301, 660, 439]
      ZOrder		      -4
      FontName		      "Arial"
      FontSize		      12
      FontWeight	      "bold"
      RequestExecContextInheritance off
      Variant		      off
      Port {
	PortNumber		2
	Name			"speed"
	RTWStorageClass		"Auto"
	DataLoggingNameMode	"SignalName"
      }
      System {
	Name			"Plant(vehicle)"
	Location		[-8, 0, 1927, 1176]
	Open			off
	ModelBrowserVisibility	off
	ModelBrowserWidth	200
	ScreenColor		"white"
	PaperOrientation	"landscape"
	PaperPositionMode	"auto"
	PaperType		"usletter"
	PaperUnits		"inches"
	TiledPaperMargins	[0.500000, 0.500000, 0.500000, 0.500000]
	TiledPageScale		1
	ShowPageBoundaries	off
	ZoomFactor		"100"
	Block {
	  BlockType		  Inport
	  Name			  "Throttle (%)"
	  SID			  "52"
	  Position		  [70, 32, 110, 48]
	  ZOrder		  -1
	  FontName		  "Arial"
	  FontSize		  14
	  FontWeight		  "bold"
	  IconDisplay		  "Port number"
	}
	Block {
	  BlockType		  Inport
	  Name			  "Brake ratio"
	  SID			  "53"
	  Position		  [75, 76, 110, 94]
	  ZOrder		  -2
	  FontName		  "Arial"
	  FontSize		  14
	  FontWeight		  "bold"
	  Port			  "2"
	  IconDisplay		  "Port number"
	}
	Block {
	  BlockType		  SubSystem
	  Name			  "Plant Dynamics"
	  SID			  "56"
	  Ports			  [3, 1]
	  Position		  [230, 14, 395, 156]
	  ZOrder		  -4
	  FontName		  "Arial"
	  FontSize		  14
	  FontWeight		  "bold"
	  RequestExecContextInheritance	off
	  Variant		  off
	  System {
	    Name		    "Plant Dynamics"
	    Location		    [-8, 0, 1927, 1176]
	    Open		    off
	    ModelBrowserVisibility  off
	    ModelBrowserWidth	    200
	    ScreenColor		    "white"
	    PaperOrientation	    "landscape"
	    PaperPositionMode	    "auto"
	    PaperType		    "usletter"
	    PaperUnits		    "inches"
	    TiledPaperMargins	    [0.500000, 0.500000, 0.500000, 0.500000]
	    TiledPageScale	    1
	    ShowPageBoundaries	    off
	    ZoomFactor		    "100"
	    Block {
	      BlockType		      Inport
	      Name		      "Throttle %"
	      SID		      "57"
	      Position		      [30, 18, 60, 32]
	      ZOrder		      -1
	      FontName		      "Arial"
	      FontSize		      14
	      FontWeight	      "bold"
	      IconDisplay	      "Port number"
	    }
	    Block {
	      BlockType		      Inport
	      Name		      "Brake %"
	      SID		      "58"
	      Position		      [30, 113, 60, 127]
	      ZOrder		      -2
	      FontName		      "Arial"
	      FontSize		      14
	      FontWeight	      "bold"
	      Port		      "2"
	      IconDisplay	      "Port number"
	    }
	    Block {
	      BlockType		      Inport
	      Name		      "Load %"
	      SID		      "59"
	      Position		      [30, 58, 60, 72]
	      ZOrder		      -3
	      FontName		      "Arial"
	      FontSize		      14
	      FontWeight	      "bold"
	      Port		      "3"
	      IconDisplay	      "Port number"
	    }
	    Block {
	      BlockType		      Gain
	      Name		      "Scaling"
	      SID		      "60"
	      Position		      [145, 46, 200, 84]
	      ZOrder		      -4
	      FontName		      "Arial"
	      FontSize		      14
	      FontWeight	      "bold"
	      Gain		      "5.17"
	    }
	    Block {
	      BlockType		      Sum
	      Name		      "Sum"
	      SID		      "61"
	      Ports		      [2, 1]
	      Position		      [225, 55, 245, 75]
	      ZOrder		      -5
	      ShowName		      off
	      FontName		      "Arial"
	      FontSize		      14
	      FontWeight	      "bold"
	      IconShape		      "round"
	      Inputs		      "|+-"
	    }
	    Block {
	      BlockType		      Sum
	      Name		      "Sum1"
	      SID		      "62"
	      Ports		      [3, 1]
	      Position		      [95, 55, 115, 75]
	      ZOrder		      -6
	      ShowName		      off
	      FontName		      "Arial"
	      FontSize		      14
	      FontWeight	      "bold"
	      IconShape		      "round"
	      Inputs		      "+--"
	    }
	    Block {
	      BlockType		      Gain
	      Name		      "Time\nConstant"
	      SID		      "63"
	      Position		      [265, 44, 330, 86]
	      ZOrder		      -7
	      FontName		      "Arial"
	      FontSize		      14
	      FontWeight	      "bold"
	      Gain		      "1/15"
	    }
	    Block {
	      BlockType		      Integrator
	      Name		      "Velocity"
	      SID		      "64"
	      Ports		      [1, 1]
	      Position		      [360, 47, 400, 83]
	      ZOrder		      -8
	      FontName		      "Arial"
	      FontSize		      14
	      FontWeight	      "bold"
	      LimitOutput	      on
	      LowerSaturationLimit    "0"
	      ZeroCross		      off
	    }
	    Block {
	      BlockType		      Outport
	      Name		      "Speed"
	      SID		      "65"
	      Position		      [465, 58, 495, 72]
	      ZOrder		      -9
	      FontName		      "Arial"
	      FontSize		      14
	      FontWeight	      "bold"
	      IconDisplay	      "Port number"
	    }
	    Line {
	      ZOrder		      1
	      SrcBlock		      "Time\nConstant"
	      SrcPort		      1
	      DstBlock		      "Velocity"
	      DstPort		      1
	    }
	    Line {
	      ZOrder		      2
	      SrcBlock		      "Sum"
	      SrcPort		      1
	      DstBlock		      "Time\nConstant"
	      DstPort		      1
	    }
	    Line {
	      ZOrder		      3
	      SrcBlock		      "Scaling"
	      SrcPort		      1
	      DstBlock		      "Sum"
	      DstPort		      1
	    }
	    Line {
	      ZOrder		      4
	      SrcBlock		      "Sum1"
	      SrcPort		      1
	      DstBlock		      "Scaling"
	      DstPort		      1
	    }
	    Line {
	      ZOrder		      5
	      SrcBlock		      "Velocity"
	      SrcPort		      1
	      Points		      [20, 0]
	      Branch {
		ZOrder			6
		DstBlock		"Speed"
		DstPort			1
	      }
	      Branch {
		ZOrder			7
		Points			[0, 70; -190, 0]
		DstBlock		"Sum"
		DstPort			2
	      }
	    }
	    Line {
	      ZOrder		      8
	      SrcBlock		      "Load %"
	      SrcPort		      1
	      DstBlock		      "Sum1"
	      DstPort		      2
	    }
	    Line {
	      ZOrder		      9
	      SrcBlock		      "Throttle %"
	      SrcPort		      1
	      Points		      [40, 0]
	      DstBlock		      "Sum1"
	      DstPort		      1
	    }
	    Line {
	      ZOrder		      10
	      SrcBlock		      "Brake %"
	      SrcPort		      1
	      Points		      [40, 0]
	      DstBlock		      "Sum1"
	      DstPort		      3
	    }
	  }
	}
	Block {
	  BlockType		  Reference
	  Name			  "Profile"
	  SID			  "55"
	  Ports			  [0, 1]
	  Position		  [55, 169, 130, 211]
	  ZOrder		  -5
	  LibraryVersion	  "1.386"
	  FontName		  "Arial"
	  FontSize		  14
	  FontWeight		  "bold"
	  SourceBlock		  "simulink/Sources/Repeating\nSequence"
	  SourceType		  "Repeating table"
	  ContentPreviewEnabled	  off
	  rep_seq_t		  "[0 2 3 5 6 8]*10"
	  rep_seq_y		  "[10 15 5 20 10 -2]"
	}
	Block {
	  BlockType		  Outport
	  Name			  "Load (%)"
	  SID			  "66"
	  Position		  [445, 183, 475, 197]
	  ZOrder		  -6
	  FontName		  "Arial"
	  FontSize		  14
	  FontWeight		  "bold"
	  IconDisplay		  "Port number"
	}
	Block {
	  BlockType		  Outport
	  Name			  "Speed"
	  SID			  "67"
	  Position		  [445, 78, 475, 92]
	  ZOrder		  -7
	  FontName		  "Arial"
	  FontSize		  14
	  FontWeight		  "bold"
	  Port			  "2"
	  IconDisplay		  "Port number"
	}
	Line {
	  ZOrder		  1
	  SrcBlock		  "Profile"
	  SrcPort		  1
	  Points		  [55, 0]
	  Branch {
	    ZOrder		    2
	    DstBlock		    "Load (%)"
	    DstPort		    1
	  }
	  Branch {
	    ZOrder		    3
	    Points		    [0, -60]
	    DstBlock		    "Plant Dynamics"
	    DstPort		    3
	  }
	}
	Line {
	  ZOrder		  4
	  SrcBlock		  "Brake ratio"
	  SrcPort		  1
	  DstBlock		  "Plant Dynamics"
	  DstPort		  2
	}
	Line {
	  ZOrder		  5
	  SrcBlock		  "Throttle (%)"
	  SrcPort		  1
	  DstBlock		  "Plant Dynamics"
	  DstPort		  1
	}
	Line {
	  ZOrder		  6
	  SrcBlock		  "Plant Dynamics"
	  SrcPort		  1
	  DstBlock		  "Speed"
	  DstPort		  1
	}
      }
    }
    Block {
      BlockType		      SubSystem
      Name		      "Plant(vehicle)1"
      SID		      "232"
      Ports		      [2, 2]
      Position		      [1190, 681, 1350, 819]
      ZOrder		      -4
      FontName		      "Arial"
      FontSize		      12
      FontWeight	      "bold"
      RequestExecContextInheritance off
      Variant		      off
      System {
	Name			"Plant(vehicle)1"
	Location		[-8, 0, 1927, 1176]
	Open			off
	ModelBrowserVisibility	off
	ModelBrowserWidth	200
	ScreenColor		"white"
	PaperOrientation	"landscape"
	PaperPositionMode	"auto"
	PaperType		"A4"
	PaperUnits		"centimeters"
	TiledPaperMargins	[1.270000, 1.270000, 1.270000, 1.270000]
	TiledPageScale		1
	ShowPageBoundaries	off
	ZoomFactor		"100"
	Block {
	  BlockType		  Inport
	  Name			  "Throttle (%)"
	  SID			  "233"
	  Position		  [70, 32, 110, 48]
	  ZOrder		  -1
	  FontName		  "Arial"
	  FontSize		  14
	  FontWeight		  "bold"
	  IconDisplay		  "Port number"
	}
	Block {
	  BlockType		  Inport
	  Name			  "Brake ratio"
	  SID			  "234"
	  Position		  [75, 76, 110, 94]
	  ZOrder		  -2
	  FontName		  "Arial"
	  FontSize		  14
	  FontWeight		  "bold"
	  Port			  "2"
	  IconDisplay		  "Port number"
	}
	Block {
	  BlockType		  SubSystem
	  Name			  "Plant Dynamics"
	  SID			  "235"
	  Ports			  [3, 1]
	  Position		  [230, 14, 395, 156]
	  ZOrder		  -4
	  FontName		  "Arial"
	  FontSize		  14
	  FontWeight		  "bold"
	  RequestExecContextInheritance	off
	  Variant		  off
	  System {
	    Name		    "Plant Dynamics"
	    Location		    [-8, 0, 1927, 1176]
	    Open		    off
	    ModelBrowserVisibility  off
	    ModelBrowserWidth	    200
	    ScreenColor		    "white"
	    PaperOrientation	    "landscape"
	    PaperPositionMode	    "auto"
	    PaperType		    "A4"
	    PaperUnits		    "centimeters"
	    TiledPaperMargins	    [1.270000, 1.270000, 1.270000, 1.270000]
	    TiledPageScale	    1
	    ShowPageBoundaries	    off
	    ZoomFactor		    "100"
	    Block {
	      BlockType		      Inport
	      Name		      "Throttle %"
	      SID		      "236"
	      Position		      [30, 18, 60, 32]
	      ZOrder		      -1
	      FontName		      "Arial"
	      FontSize		      14
	      FontWeight	      "bold"
	      IconDisplay	      "Port number"
	    }
	    Block {
	      BlockType		      Inport
	      Name		      "Brake %"
	      SID		      "237"
	      Position		      [30, 113, 60, 127]
	      ZOrder		      -2
	      FontName		      "Arial"
	      FontSize		      14
	      FontWeight	      "bold"
	      Port		      "2"
	      IconDisplay	      "Port number"
	    }
	    Block {
	      BlockType		      Inport
	      Name		      "Load %"
	      SID		      "238"
	      Position		      [30, 58, 60, 72]
	      ZOrder		      -3
	      FontName		      "Arial"
	      FontSize		      14
	      FontWeight	      "bold"
	      Port		      "3"
	      IconDisplay	      "Port number"
	    }
	    Block {
	      BlockType		      Gain
	      Name		      "Scaling"
	      SID		      "239"
	      Position		      [145, 46, 200, 84]
	      ZOrder		      -4
	      FontName		      "Arial"
	      FontSize		      14
	      FontWeight	      "bold"
	      Gain		      "5.17"
	    }
	    Block {
	      BlockType		      Sum
	      Name		      "Sum"
	      SID		      "240"
	      Ports		      [2, 1]
	      Position		      [225, 55, 245, 75]
	      ZOrder		      -5
	      ShowName		      off
	      FontName		      "Arial"
	      FontSize		      14
	      FontWeight	      "bold"
	      IconShape		      "round"
	      Inputs		      "|+-"
	    }
	    Block {
	      BlockType		      Sum
	      Name		      "Sum1"
	      SID		      "241"
	      Ports		      [3, 1]
	      Position		      [95, 55, 115, 75]
	      ZOrder		      -6
	      ShowName		      off
	      FontName		      "Arial"
	      FontSize		      14
	      FontWeight	      "bold"
	      IconShape		      "round"
	      Inputs		      "+--"
	    }
	    Block {
	      BlockType		      Gain
	      Name		      "Time\nConstant"
	      SID		      "242"
	      Position		      [265, 44, 330, 86]
	      ZOrder		      -7
	      FontName		      "Arial"
	      FontSize		      14
	      FontWeight	      "bold"
	      Gain		      "1/15"
	    }
	    Block {
	      BlockType		      Integrator
	      Name		      "Velocity"
	      SID		      "243"
	      Ports		      [1, 1]
	      Position		      [360, 47, 400, 83]
	      ZOrder		      -8
	      FontName		      "Arial"
	      FontSize		      14
	      FontWeight	      "bold"
	      LimitOutput	      on
	      LowerSaturationLimit    "0"
	      ZeroCross		      off
	    }
	    Block {
	      BlockType		      Outport
	      Name		      "Speed"
	      SID		      "244"
	      Position		      [465, 58, 495, 72]
	      ZOrder		      -9
	      FontName		      "Arial"
	      FontSize		      14
	      FontWeight	      "bold"
	      IconDisplay	      "Port number"
	    }
	    Line {
	      ZOrder		      1
	      SrcBlock		      "Brake %"
	      SrcPort		      1
	      Points		      [40, 0]
	      DstBlock		      "Sum1"
	      DstPort		      3
	    }
	    Line {
	      ZOrder		      2
	      SrcBlock		      "Throttle %"
	      SrcPort		      1
	      Points		      [40, 0]
	      DstBlock		      "Sum1"
	      DstPort		      1
	    }
	    Line {
	      ZOrder		      3
	      SrcBlock		      "Load %"
	      SrcPort		      1
	      DstBlock		      "Sum1"
	      DstPort		      2
	    }
	    Line {
	      ZOrder		      4
	      SrcBlock		      "Velocity"
	      SrcPort		      1
	      Points		      [20, 0]
	      Branch {
		ZOrder			5
		Points			[0, 70; -190, 0]
		DstBlock		"Sum"
		DstPort			2
	      }
	      Branch {
		ZOrder			6
		DstBlock		"Speed"
		DstPort			1
	      }
	    }
	    Line {
	      ZOrder		      7
	      SrcBlock		      "Sum1"
	      SrcPort		      1
	      DstBlock		      "Scaling"
	      DstPort		      1
	    }
	    Line {
	      ZOrder		      8
	      SrcBlock		      "Scaling"
	      SrcPort		      1
	      DstBlock		      "Sum"
	      DstPort		      1
	    }
	    Line {
	      ZOrder		      9
	      SrcBlock		      "Sum"
	      SrcPort		      1
	      DstBlock		      "Time\nConstant"
	      DstPort		      1
	    }
	    Line {
	      ZOrder		      10
	      SrcBlock		      "Time\nConstant"
	      SrcPort		      1
	      DstBlock		      "Velocity"
	      DstPort		      1
	    }
	  }
	}
	Block {
	  BlockType		  Reference
	  Name			  "Profile"
	  SID			  "245"
	  Ports			  [0, 1]
	  Position		  [55, 169, 130, 211]
	  ZOrder		  -5
	  LibraryVersion	  "1.386"
	  FontName		  "Arial"
	  FontSize		  14
	  FontWeight		  "bold"
	  SourceBlock		  "simulink/Sources/Repeating\nSequence"
	  SourceType		  "Repeating table"
	  ContentPreviewEnabled	  off
	  rep_seq_t		  "[0 2 3 5 6 8]*10"
	  rep_seq_y		  "[10 15 5 20 10 -2]"
	}
	Block {
	  BlockType		  Outport
	  Name			  "Load (%)"
	  SID			  "246"
	  Position		  [445, 183, 475, 197]
	  ZOrder		  -6
	  FontName		  "Arial"
	  FontSize		  14
	  FontWeight		  "bold"
	  IconDisplay		  "Port number"
	}
	Block {
	  BlockType		  Outport
	  Name			  "Speed"
	  SID			  "247"
	  Position		  [445, 78, 475, 92]
	  ZOrder		  -7
	  FontName		  "Arial"
	  FontSize		  14
	  FontWeight		  "bold"
	  Port			  "2"
	  IconDisplay		  "Port number"
	}
	Line {
	  ZOrder		  1
	  SrcBlock		  "Plant Dynamics"
	  SrcPort		  1
	  DstBlock		  "Speed"
	  DstPort		  1
	}
	Line {
	  ZOrder		  2
	  SrcBlock		  "Throttle (%)"
	  SrcPort		  1
	  DstBlock		  "Plant Dynamics"
	  DstPort		  1
	}
	Line {
	  ZOrder		  3
	  SrcBlock		  "Brake ratio"
	  SrcPort		  1
	  DstBlock		  "Plant Dynamics"
	  DstPort		  2
	}
	Line {
	  ZOrder		  4
	  SrcBlock		  "Profile"
	  SrcPort		  1
	  Points		  [55, 0]
	  Branch {
	    ZOrder		    5
	    Points		    [0, -60]
	    DstBlock		    "Plant Dynamics"
	    DstPort		    3
	  }
	  Branch {
	    ZOrder		    6
	    DstBlock		    "Load (%)"
	    DstPort		    1
	  }
	}
      }
    }
    Block {
      BlockType		      S-Function
      Name		      "S-Function"
      SID		      "189"
      Ports		      [11, 3]
      Position		      [310, 103, 450, 317]
      ZOrder		      -5
      FunctionName	      "cpal_interpreter"
      Parameters	      "modelName"
      SFunctionDeploymentMode off
      EnableBusSupport	      off
      Object {
	$PropName		"MaskObject"
	$ObjectID		22
	$ClassName		"Simulink.Mask"
	Display			"[in,out]=cpal_parameters(modelName);\nfor i =1:size(in,1)\n    port_label('input',i,in(i,:))\nend\nfor i ="
	"1:size(out,1)\n    port_label('output',i,out(i,:))\nend\n\n\n"
	Object {
	  $PropName		  "Parameters"
	  $ObjectID		  23
	  $ClassName		  "Simulink.MaskParameter"
	  Type			  "edit"
	  Name			  "modelName"
	  Prompt		  "Model Name"
	  Value			  "cruiseControl2.ast"
	  Evaluate		  "off"
	}
      }
      Port {
	PortNumber		1
	Name			"target speed"
	RTWStorageClass		"Auto"
	DataLoggingNameMode	"SignalName"
      }
      Port {
	PortNumber		2
	Name			"throttle"
	RTWStorageClass		"Auto"
	DataLoggingNameMode	"SignalName"
      }
    }
    Block {
      BlockType		      SubSystem
      Name		      "Signal Builder\n(input and expected output)"
      SID		      "70"
      Tag		      "STV Subsys"
      Ports		      [0, 7]
      Position		      [-105, 139, 80, 321]
      ZOrder		      -5
      CopyFcn		      "sigbuilder_block('copy');"
      DeleteFcn		      "sigbuilder_block('delete');"
      LoadFcn		      "sigbuilder_block('load');"
      ModelCloseFcn	      "sigbuilder_block('modelClose');"
      PreSaveFcn	      "sigbuilder_block('preSave');"
      StartFcn		      "sigbuilder_block('start');"
      PauseFcn		      "sigbuilder_block('pause')"
      ContinueFcn	      "sigbuilder_block('continue')"
      StopFcn		      "sigbuilder_block('stop');"
      NameChangeFcn	      "sigbuilder_block('namechange');"
      ClipboardFcn	      "sigbuilder_block('clipboard');"
      OpenFcn		      "sigbuilder_block('open',[63 184.5 758.25 327.75 ]);"
      CloseFcn		      "sigbuilder_block('close');"
      FontName		      "Arial"
      FontSize		      12
      FontWeight	      "bold"
      RequestExecContextInheritance off
      MaskHideContents	      on
      Variant		      off
      Object {
	$PropName		"MaskObject"
	$ObjectID		24
	$ClassName		"Simulink.Mask"
	Initialization		"tuvar = sigbuilder_block('maskInit');"
	Display			"plot(0,0,100,100,[10,10,40,40,10],[80,20,20,80,80],[40,10],[50,50], [40,27,10],[65,72,56],[40,25,25,10],[2"
	"8,28,43,43]);"
	IconOpaque		"transparent"
      }
      System {
	Name			"Signal Builder\n(input and expected output)"
	Location		[450, 52, 1006, 537]
	Open			off
	ModelBrowserVisibility	off
	ModelBrowserWidth	200
	ScreenColor		"white"
	PaperOrientation	"landscape"
	PaperPositionMode	"auto"
	PaperType		"A4"
	PaperUnits		"centimeters"
	TiledPaperMargins	[1.270000, 1.270000, 1.270000, 1.270000]
	TiledPageScale		1
	ShowPageBoundaries	off
	ZoomFactor		"100"
	Block {
	  BlockType		  Demux
	  Name			  "Demux"
	  SID			  "71"
	  Tag			  "STV Demux"
	  Ports			  [1, 7]
	  Position		  [150, 42, 160, 618]
	  ZOrder		  -1
	  Outputs		  "7"
	}
	Block {
	  BlockType		  FromWorkspace
	  Name			  "FromWs"
	  SID			  "72"
	  Tag			  "STV FromWs"
	  Position		  [30, 300, 115, 350]
	  ZOrder		  -2
	  VariableName		  "tuvar"
	  SampleTime		  "0"
	  OutputAfterFinalValue	  "Holding final value"
	  SigBuilderData	  "DataTag0"
	  VnvData		  "DataTag1"
	}
	Block {
	  BlockType		  Outport
	  Name			  "Increment"
	  SID			  "73"
	  Tag			  "STV Outport"
	  Position		  [280, 30, 300, 40]
	  ZOrder		  -3
	  IconDisplay		  "Port number"
	}
	Block {
	  BlockType		  Outport
	  Name			  "Decrement"
	  SID			  "74"
	  Tag			  "STV Outport"
	  Position		  [280, 60, 300, 70]
	  ZOrder		  -4
	  Port			  "2"
	  IconDisplay		  "Port number"
	}
	Block {
	  BlockType		  Outport
	  Name			  "Set"
	  SID			  "75"
	  Tag			  "STV Outport"
	  Position		  [280, 90, 300, 100]
	  ZOrder		  -5
	  Port			  "3"
	  IconDisplay		  "Port number"
	}
	Block {
	  BlockType		  Outport
	  Name			  "Resume"
	  SID			  "76"
	  Tag			  "STV Outport"
	  Position		  [280, 120, 300, 130]
	  ZOrder		  -6
	  Port			  "4"
	  IconDisplay		  "Port number"
	}
	Block {
	  BlockType		  Outport
	  Name			  "Power"
	  SID			  "77"
	  Tag			  "STV Outport"
	  Position		  [280, 150, 300, 160]
	  ZOrder		  -7
	  Port			  "5"
	  IconDisplay		  "Port number"
	}
	Block {
	  BlockType		  Outport
	  Name			  "Brake"
	  SID			  "78"
	  Tag			  "STV Outport"
	  Position		  [280, 180, 300, 190]
	  ZOrder		  -8
	  Port			  "6"
	  IconDisplay		  "Port number"
	}
	Block {
	  BlockType		  Outport
	  Name			  "SpeedUp"
	  SID			  "79"
	  Tag			  "STV Outport"
	  Position		  [280, 210, 300, 220]
	  ZOrder		  -9
	  Port			  "7"
	  IconDisplay		  "Port number"
	}
	Line {
	  ZOrder		  1
	  SrcBlock		  "Demux"
	  SrcPort		  7
	  DstBlock		  "SpeedUp"
	  DstPort		  1
	}
	Line {
	  ZOrder		  2
	  SrcBlock		  "Demux"
	  SrcPort		  6
	  DstBlock		  "Brake"
	  DstPort		  1
	}
	Line {
	  ZOrder		  3
	  SrcBlock		  "Demux"
	  SrcPort		  5
	  DstBlock		  "Power"
	  DstPort		  1
	}
	Line {
	  ZOrder		  4
	  SrcBlock		  "Demux"
	  SrcPort		  4
	  DstBlock		  "Resume"
	  DstPort		  1
	}
	Line {
	  ZOrder		  5
	  SrcBlock		  "Demux"
	  SrcPort		  3
	  DstBlock		  "Set"
	  DstPort		  1
	}
	Line {
	  ZOrder		  6
	  SrcBlock		  "Demux"
	  SrcPort		  2
	  DstBlock		  "Decrement"
	  DstPort		  1
	}
	Line {
	  ZOrder		  7
	  SrcBlock		  "Demux"
	  SrcPort		  1
	  DstBlock		  "Increment"
	  DstPort		  1
	}
	Line {
	  ZOrder		  8
	  SrcBlock		  "FromWs"
	  SrcPort		  1
	  Points		  [15, 0]
	  DstBlock		  "Demux"
	  DstPort		  1
	}
      }
    }
    Block {
      BlockType		      Display
      Name		      "Target Speed"
      SID		      "126"
      Ports		      [1]
      Position		      [900, 110, 1055, 160]
      ZOrder		      -1
      FontName		      "Arial Narrow"
      FontSize		      24
      Decimation	      "1"
    }
    Block {
      BlockType		      Display
      Name		      "Target Speed1"
      SID		      "338"
      Ports		      [1]
      Position		      [905, 615, 1060, 665]
      ZOrder		      1
      FontName		      "Arial Narrow"
      FontSize		      24
      Decimation	      "1"
    }
    Block {
      BlockType		      Display
      Name		      "Throttle"
      SID		      "155"
      Ports		      [1]
      Position		      [885, 455, 1040, 505]
      ZOrder		      -1
      FontName		      "Arial Narrow"
      FontSize		      24
      Decimation	      "1"
    }
    Line {
      Name		      "throttle"
      ZOrder		      1
      Labels		      [0, 0]
      SrcBlock		      "S-Function"
      SrcPort		      2
      Points		      [20, 0; 0, 55]
      Branch {
	ZOrder			2
	Points			[0, 15; 10, 0]
	DstBlock		"Plant(vehicle)"
	DstPort			1
      }
      Branch {
	ZOrder			3
	Points			[285, 0; 0, 110]
	Branch {
	  ZOrder		  4
	  Points		  [0, 105]
	  DstBlock		  "Throttle"
	  DstPort		  1
	}
	Branch {
	  ZOrder		  5
	  DstBlock		  "Actual and Expected \nSpeed Target"
	  DstPort		  2
	}
      }
    }
    Line {
      Name		      "speed"
      ZOrder		      6
      Labels		      [0, 0]
      SrcBlock		      "Plant(vehicle)"
      SrcPort		      2
      Points		      [0, -5; 5, 0]
      Branch {
	ZOrder			7
	Points			[0, 60]
	DstBlock		"Memory"
	DstPort			1
      }
      Branch {
	ZOrder			8
	Points			[10, 0; 0, -65]
	Branch {
	  ZOrder		  9
	  Points		  [0, -65]
	  DstBlock		  "Actual Speed"
	  DstPort		  1
	}
	Branch {
	  ZOrder		  10
	  DstBlock		  "Mux"
	  DstPort		  2
	}
      }
    }
    Line {
      Name		      "target speed"
      ZOrder		      11
      SrcBlock		      "S-Function"
      SrcPort		      1
      Points		      [0, 35; 265, 0]
      Branch {
	ZOrder			12
	Points			[165, 0]
	DstBlock		"Target Speed"
	DstPort			1
      }
      Branch {
	ZOrder			13
	Labels			[1, 0]
	Points			[0, 140]
	DstBlock		"Mux"
	DstPort			1
      }
    }
    Line {
      ZOrder		      14
      SrcBlock		      "Signal Builder\n(input and expected output)"
      SrcPort		      1
      Points		      [160, 0]
      Branch {
	ZOrder			69
	Points			[0, -5; 30, 0; 10, -10]
	DstBlock		"S-Function"
	DstPort			4
      }
      Branch {
	ZOrder			16
	Points			[8, 0; 0, 620]
	DstBlock		"Controller"
	DstPort			1
      }
    }
    Line {
      ZOrder		      17
      SrcBlock		      "Signal Builder\n(input and expected output)"
      SrcPort		      2
      Points		      [155, 0]
      Branch {
	ZOrder			73
	Points			[0, -5; 35, 0; 10, -10]
	DstBlock		"S-Function"
	DstPort			5
      }
      Branch {
	ZOrder			19
	Points			[5, 0; 0, 620]
	DstBlock		"Controller"
	DstPort			2
      }
    }
    Line {
      ZOrder		      20
      SrcBlock		      "Signal Builder\n(input and expected output)"
      SrcPort		      3
      Points		      [75, 0; 0, -15; 75, 0]
      Branch {
	ZOrder			21
	Points			[60, 0]
	DstBlock		"S-Function"
	DstPort			6
      }
      Branch {
	ZOrder			22
	Points			[0, 635]
	DstBlock		"Controller"
	DstPort			3
      }
    }
    Line {
      ZOrder		      23
      SrcBlock		      "Signal Builder\n(input and expected output)"
      SrcPort		      4
      Points		      [140, 0]
      Branch {
	ZOrder			78
	Points			[5, 0; 0, -5; 40, 0; 0, -10; 25, 0]
	DstBlock		"S-Function"
	DstPort			7
      }
      Branch {
	ZOrder			25
	Points			[0, 620]
	DstBlock		"Controller"
	DstPort			4
      }
    }
    Line {
      ZOrder		      26
      SrcBlock		      "Signal Builder\n(input and expected output)"
      SrcPort		      5
      Points		      [123, 0]
      Branch {
	ZOrder			79
	Points			[12, 0; 0, -15; 75, 0]
	DstBlock		"S-Function"
	DstPort			8
      }
      Branch {
	ZOrder			28
	Points			[0, 620]
	DstBlock		"Controller"
	DstPort			5
      }
    }
    Line {
      ZOrder		      29
      SrcBlock		      "Signal Builder\n(input and expected output)"
      SrcPort		      6
      Points		      [105, 0]
      Branch {
	ZOrder			76
	Points			[25, 0; 0, -5; 30, 0; 0, -10; 50, 0]
	DstBlock		"S-Function"
	DstPort			9
      }
      Branch {
	ZOrder			31
	Points			[0, 620]
	DstBlock		"Controller"
	DstPort			6
      }
    }
    Line {
      ZOrder		      32
      SrcBlock		      "Signal Builder\n(input and expected output)"
      SrcPort		      7
      Points		      [84, 0]
      Branch {
	ZOrder			75
	Points			[31, 0; 0, -15]
	DstBlock		"S-Function"
	DstPort			10
      }
      Branch {
	ZOrder			52
	Points			[0, 620]
	DstBlock		"Controller"
	DstPort			7
      }
    }
    Line {
      ZOrder		      35
      SrcBlock		      "Mux"
      SrcPort		      1
      DstBlock		      "Actual and Expected \nSpeed Target"
      DstPort		      1
    }
    Line {
      ZOrder		      37
      SrcBlock		      "Mux1"
      SrcPort		      1
      Points		      [34, 0; 0, 20]
      DstBlock		      "Actual and Expected \nSpeed Target1"
      DstPort		      1
    }
    Line {
      ZOrder		      38
      SrcBlock		      "Plant(vehicle)1"
      SrcPort		      2
      Points		      [9, 0; 0, 145; -574, 0]
      Branch {
	ZOrder			51
	Points			[-20, 0; 0, 80]
	DstBlock		"Memory1"
	DstPort			1
      }
      Branch {
	ZOrder			39
	Points			[0, -105]
	Branch {
	  ZOrder		  87
	  Points		  [0, -75]
	  DstBlock		  "Actual Speed1"
	  DstPort		  1
	}
	Branch {
	  ZOrder		  86
	  DstBlock		  "Mux1"
	  DstPort		  2
	}
      }
    }
    Line {
      ZOrder		      41
      SrcBlock		      "Controller"
      SrcPort		      1
      Points		      [262, 0]
      Branch {
	ZOrder			82
	Points			[0, 10]
	DstBlock		"Mux1"
	DstPort			1
      }
      Branch {
	ZOrder			81
	Points			[0, -155]
	DstBlock		"Target Speed1"
	DstPort			1
      }
    }
    Line {
      ZOrder		      42
      SrcBlock		      "Controller"
      SrcPort		      2
      Points		      [40, 0; 0, -1]
      Branch {
	ZOrder			43
	Points			[0, -149]
	DstBlock		"Plant(vehicle)1"
	DstPort			1
      }
      Branch {
	ZOrder			44
	Points			[240, 0; 0, 6]
	DstBlock		"Actual and Expected \nSpeed Target1"
	DstPort			2
      }
    }
    Line {
      ZOrder		      45
      SrcBlock		      "Memory1"
      SrcPort		      1
      Points		      [-210, 0; 0, -60]
      DstBlock		      "Controller"
      DstPort		      8
    }
    Line {
      ZOrder		      46
      SrcBlock		      "Memory"
      SrcPort		      1
      Points		      [-190, 0; 0, -145; 30, 0]
      DstBlock		      "S-Function"
      DstPort		      11
    }
    Line {
      ZOrder		      47
      SrcBlock		      "Constan"
      SrcPort		      1
      Points		      [80, 0; 0, 80]
      DstBlock		      "S-Function"
      DstPort		      1
    }
    Line {
      ZOrder		      48
      SrcBlock		      "Constan1"
      SrcPort		      1
      Points		      [60, 0; 0, 70]
      DstBlock		      "S-Function"
      DstPort		      2
    }
    Line {
      ZOrder		      49
      SrcBlock		      "Constan2"
      SrcPort		      1
      Points		      [40, 0; 0, 60]
      DstBlock		      "S-Function"
      DstPort		      3
    }
    Annotation {
      SID		      "85"
      Position		      [424, 95, 426, 110]
      InternalMargins	      [0, 0, 0, 0]
      FixedHeight	      off
      FixedWidth	      off
      ZOrder		      -1
    }
    Annotation {
      SID		      "86"
      Position		      [425, 101, 427, 116]
      InternalMargins	      [0, 0, 0, 0]
      FixedHeight	      off
      FixedWidth	      off
      ZOrder		      -2
    }
    Annotation {
      SID		      "87"
      Position		      [365, 97, 367, 112]
      InternalMargins	      [0, 0, 0, 0]
      FixedHeight	      off
      FixedWidth	      off
      ZOrder		      -3
    }
    Annotation {
      SID		      "268"
      Name		      "Speed Cruise Control System Using CPAL"
      Position		      [288, 75, 619, 97]
      InternalMargins	      [0, 0, 0, 0]
      FixedHeight	      off
      FixedWidth	      off
      ZOrder		      -4
      FontSize		      16
      FontWeight	      "bold"
    }
    Annotation {
      SID		      "269"
      Name		      "Speed Cruise Control System Using Simulink and Stateflow"
      Position		      [313, 600, 774, 622]
      InternalMargins	      [0, 0, 0, 0]
      FixedHeight	      off
      FixedWidth	      off
      ZOrder		      -5
      FontSize		      16
      FontWeight	      "bold"
    }
  }
}
MatData {
  NumRecords		  2
  DataRecord {
    Tag			    DataTag0
    Data		    "  %)30     .    ,\"(   8    (     @         %    \"     $    !     0         %  0 %@    $   \"P    9W)I"
    "9%-E='1I;F<              &-H86YN96QS                  !A>&5S                        8V]M;6]N                     &"
    "1A=&%3970                   !D871A4V5T261X                :7-697)I9FEC871I;VY6:7-I8FQE '-B;V)J                    "
    "   .    ,     8    (    !          %    \"     $    #     0         0  , ;V9F  X   \"8$   !@    @    \"          4"
    "    (     0    <    !          4 !  *     0   %H   !S=&5P6       <W1E<%D      'E-:6X       !Y36%X        8V]L;W(  "
    "    &QI;F53='EL90!L:6YE5VED=&@ ;&%B96P      &]U=$EN9&5X           .    .     8    (    !@         %    \"     $   "
    " !     0         )    \"               #@   #@    &    \"     8         !0    @    !     0    $         \"0    @  "
    "             X    X    !@    @    &          4    (     0    $    !          D    (            \\/\\.    .     8  "
    "  (    !@         %    \"     $    !     0         )    \"            /!_#@   $@    &    \"     8         !0    @ "
    "   !     P    $         \"0   !@   \"J\\=)-8A#0/P          JO'236(0T#\\.    ,     8    (    !          %    \"    "
    " $    !     0         0  $ +0    X    X    !@    @    &          4    (     0    $    !          D    (           "
    " ^#\\.    0     8    (    !          %    \"     $    )     0         0    \"0   $EN8W)E;65N=          .    .     "
    "8    (    !@         %    \"     $    !     0         )    \"            / _#@   #@    &    \"     8         !0   "
    " @    !     0    $         \"0    @   \":F9F9F9FY/PX    X    !@    @    &          4    (     0    $    !         "
    " D    (               .    .     8    (    !@         %    \"     $    !     0         )    \"            /#_#@   "
    "#@    &    \"     8         !0    @    !     0    $         \"0    @           #P?PX   !(    !@    @    &         "
    " 4    (     0    ,    !          D    8    JO'236(0T#^J\\=)-8A#@/ZKQTDUB$. _#@   #     &    \"     0         !0   "
    " @    !     0    $         $  ! \"T    .    .     8    (    !@         %    \"     $    !     0         )    \"   "
    "         /@_#@   $     &    \"     0         !0    @    !    \"0    $         $     D   !$96-R96UE;G0         #@  "
    " #@    &    \"     8         !0    @    !     0    $         \"0    @             0 X    X    !@    @    &        "
    "  4    (     0    $    !          D    (               .    .     8    (    !@         %    \"     $    !     0   "
    "      )    \"               #@   #@    &    \"     8         !0    @    !     0    $         \"0    @           #P"
    "_PX    X    !@    @    &          4    (     0    $    !          D    (            \\'\\.    2     8    (    !@  "
    "       %    \"     $    #     0         )    &            / _          \"J\\=)-8A#@/PX    P    !@    @    $       "
    "   4    (     0    $    !         !   0 M    #@   #@    &    \"     8         !0    @    !     0    $         \"0 "
    "   @           #X/PX    P    !@    @    $          4    (     0    ,    !         !   P!3970 #@   #@    &    \"   "
    "  8         !0    @    !     0    $         \"0    @            (0 X    X    !@    @    &          4    (     0   "
    " $    !          D    (               .    .     8    (    !@         %    \"     $    !     0         )    \"    "
    "           #@   #@    &    \"     8         !0    @    !     0    $         \"0    @           #P_PX    X    !@   "
    " @    &          4    (     0    $    !          D    (            \\'\\.    2     8    (    !@         %    \"   "
    "  $    #     0         )    &               JO'236(0X#^J\\=)-8A#0/PX    P    !@    @    $          4    (     0   "
    " $    !         !   0 M    #@   #@    &    \"     8         !0    @    !     0    $         \"0    @           #X/"
    "PX    X    !@    @    $          4    (     0    8    !         !     &    4F5S=6UE   .    .     8    (    !@     "
    "    %    \"     $    !     0         )    \"            !! #@   #@    &    \"     8         !0    @    !     0    "
    "$         \"0    @               X    X    !@    @    &          4    (     0    $    !          D    (           "
    "    .    .     8    (    !@         %    \"     $    !     0         )    \"            /#_#@   #@    &    \"     "
    "8         !0    @    !     0    $         \"0    @           #P?PX   !(    !@    @    &          4    (     0    ,"
    "    !          D    8                                 / _#@   #     &    \"     0         !0    @    !     0    $ "
    "        $  ! \"T    .    .     8    (    !@         %    \"     $    !     0         )    \"            /@_#@   #@"
    "    &    \"     0         !0    @    !    !0    $         $     4   !0;W=E<@    X    X    !@    @    &          4 "
    "   (     0    $    !          D    (            %$ .    .     8    (    !@         %    \"     $    !     0       "
    "  )    \"               #@   #@    &    \"     8         !0    @    !     0    $         \"0    @               X "
    "   X    !@    @    &          4    (     0    $    !          D    (            \\/\\.    .     8    (    !@      "
    "   %    \"     $    !     0         )    \"            /!_#@   $@    &    \"     8         !0    @    !     P    $"
    "         \"0   !@   #8@7-&E/;F/P          V(%S1I3VYC\\.    ,     8    (    !          %    \"     $    !     0    "
    "     0  $ +0    X    X    !@    @    &          4    (     0    $    !          D    (            ^#\\.    .     8"
    "    (    !          %    \"     $    %     0         0    !0   $)R86ME    #@   #@    &    \"     8         !0    @"
    "    !     0    $         \"0    @            80 X    X    !@    @    &          4    (     0    $    !          D "
    "   (               .    .     8    (    !@         %    \"     $    !     0         )    \"               #@   #@ "
    "   &    \"     8         !0    @    !     0    $         \"0    @           #P_PX    X    !@    @    &          4 "
    "   (     0    $    !          D    (            \\'\\.    2     8    (    !@         %    \"     $    #     0     "
    "    )    &               $! 0$! 0T#\\           X    P    !@    @    $          4    (     0    $    !         !  "
    " 0 M    #@   #@    &    \"     8         !0    @    !     0    $         \"0    @           #X/PX    X    !@    @ "
    "   $          4    (     0    <    !         !     '    4W!E9615<  .    .     8    (    !@         %    \"     $  "
    "  !     0         )    \"            !Q #@   !@$   &    \"     (         !0    @    !    !0    $         !0 $  D  "
    "  !    &P   &-H86YN96QS 'E,:6T      &QA8F5L4&]S        #@   #@    &    \"     8         !0    @    !     0    $   "
    "      \"0    @            <0 X   !     !@    @    &          4    (     0    (    !          D    0            ), "
    "      (!;0 X    P    !@    @    $          4    (     0    (    !         !   @!43   #@   #@    &    \"     8     "
    "    !0    @    !     0    $         \"0    @            80 X   !     !@    @    &          4    (     0    (    ! "
    "         D    0            \\+\\       #P/PX    P    !@    @    $          4    (     0    (    !         !   @!43"
    "   #@   #@    &    \"     8         !0    @    !     0    $         \"0    @            40 X   !     !@    @    & "
    "         4    (     0    (    !          D    0              \":F9F9F9GQ/PX    P    !@    @    $          4    (  "
    "   0    (    !         !   @!43   #@   #@    &    \"     8         !0    @    !     0    $         \"0    @       "
    "     (0 X   !     !@    @    &          4    (     0    (    !          D    0    FIF9F9F9N;^:F9F9F9GQ/PX    P    "
    "!@    @    $          4    (     0    (    !         !   @!43   #@   #@    &    \"     8         !0    @    !     "
    "0    $         \"0    @           #P/PX   !     !@    @    &          4    (     0    (    !          D    0    FI"
    "F9F9F9N;^:F9F9F9GQ/PX    P    !@    @    $          4    (     0    (    !         !   @!43   #@   & \"   &    \" "
    "    (         !0    @    !     0    $         !0 $  X    !    8@   &1I<W!4:6UE        9&ES<$UO9&4       !M:6Y4:6UE"
    "         &UA>%1I;64         869T97)&:6YA;%-T<@!S86UP;&54:6UE     'IE<F]#<F]S<P              #@   $     &    \"    "
    " 8         !0    @    !     @    $         \"0   !                       \"1 #@   #@    &    \"     8         !0  "
    "  @    !     0    $         \"0    @           #P/PX    X    !@    @    &          4    (     0    $    !         "
    " D    (               .    .     8    (    !@         %    \"     $    !     0         )    \"            \"1 #@  "
    " $     &    \"     0         !0    @    !    $     $         $    !    !(;VQD(&9I;F%L('9A;'5E#@   #     &    \"   "
    "  0         !0    @    !     0    $         $  ! #     .    ,     8    (    !          %    \"     $    #     0   "
    "      0  , ;V9F  X   #8\"   !@    @    \"          4    (     0    <    !          4 !  .     0   #@   !A8W1I=F5$:"
    "7-P261X '1I;65286YG90      ;F%M90            !D:7-P;&%Y4F%N9V4   X   !     !@    @    &          4    (     0    ("
    "    !          D    0            %$         (0 X   !     !@    @    &          4    (     0    (    !          D  "
    "  0                       D0 X   !0    !@    @    $          4    (     0   !L    !         !     ;    4F5Q<RX@,2P"
    "R+#@@*'!O=V5R(&%N9\"!S970I       .    0     8    (    !@         %    \"     $    \"     0         )    $         "
    "              )$ .    4     8    (    !@         %    \"     $    $     0         )    (            !1         $$ "
    "        (0        / _#@   $     &    \"     8         !0    @    !     @    $         \"0   !                     "
    "  \"1 #@   $     &    \"     0         !0    @    !    #P    $         $     \\   !297$N(#,@*')E<W5M92D #@   $    "
    " &    \"     8         !0    @    !     @    $         \"0   !                       \"1 #@   %@    &    \"     8 "
    "        !0    @    !    !0    $         \"0   \"@            <0        !A         %$         (0        / _#@   $  "
    "   &    \"     8         !0    @    !     @    $         \"0   !                       \"1 #@   $@    &    \"     "
    "0         !0    @    !    $@    $         $    !(   !297$N(#0@*'!R97-S(&EN8RD        .    0     8    (    !@      "
    "   %    \"     $    \"     0         )    $                       )$ .    .     8    (    !@         %    \"     $"
    "    !     0         )    \"            / _#@   $     &    \"     8         !0    @    !     @    $         \"0   !"
    "                       \"1 #@   $@    &    \"     0         !0    @    !    $0    $         $    !$   !297$N(#4@*&"
    "AO;&0@:6YC*0         .    0     8    (    !@         %    \"     $    \"     0         )    $                     "
    "  )$ .    4     8    (    !@         %    \"     $    $     0         )    (            !Q         %$         (0  "
    "       ! #@   $     &    \"     8         !0    @    !     @    $         \"0   !                       \"1 #@   $"
    "@    &    \"     0         !0    @    !    $@    $         $    !(   !297$N(#8@*'!R97-S(&1E8RD        .    0     8"
    "    (    !@         %    \"     $    \"     0         )    $                       )$ .    2     8    (    !@     "
    "    %    \"     $    #     0         )    &            !1         \"$          0 X   !     !@    @    &          4"
    "    (     0    (    !          D    0                       D0 X   !(    !@    @    $          4    (     0   !$  "
    "  !         !     1    4F5Q+B W(\"AH;VQD(&1E8RD         #@   $     &    \"     8         !0    @    !     @    $  "
    "       \"0   !                       \"1 #@   %     &    \"     8         !0    @    !    !     $         \"0   \""
    "             80        !1         $$         (0 X   !     !@    @    &          4    (     0    (    !          D "
    "   0                       D0 X   !0    !@    @    $          4    (     0   !D    !         !     9    4F5Q<RXY+#"
    "$P(\"AB<F%K92P@<F5S=6UE*0         .    0     8    (    !@         %    \"     $    \"     0         )    $        "
    "               )$ .    .     8    (    !@         %    \"     $    !     0         )    \"             A #@   #@  "
    "  &    \"     8         !0    @    !     0    $         \"0    @               X   \"     !@    @    1          $ "
    "         0 $ $U#3U,!    \"    %-I9U-U:71E#@   $@    &    \"     T         !0    @    &     0    $         !@   !@ "
    "      #= @    $    !     0    ,    .    0$P   8    (    \"0         %    \"     $    03    0         \"    $$P    "
    "!24T     #@   '!+   &    \"     (         !0    @    !     0    $         !0 $  4    !    !0   $U#3U,     #@   \"A"
    "+   &    \"    !$          0         !  0 34-/4P$    -    1FEL95=R87!P97)?7P    X   #H2@  !@    @    !          4 "
    "   (    IP    $    !          X    8$0  !@    @    )          4    (    Z!    $    !          (   #H$    @    T   "
    "\"P    \\    /    !@!@  & \\  .@0             $YA;64 1W)O=7!S %-I9VYA;', 6$1A=&$ 641A=&$ 4VEG4W5I=&53:6=N86P 57-E<"
    "D1A=&$ 4VEG4W5I=&5'<F]U< !!8W1I=F53:6=N86P 4F5Q=6ER96UE;G1);F9O %1I;65286YG90!!8W1I=F5'<F]U< !3:6=3=6ET90         "
    "                           8                    (                    #0                                           "
    "    P                    $    Y     @                    (    (     0                    ,    !     0             "
    "       0    \"     0                    4    #     0                    8    $     0                    <    %    "
    " 0                    @    &     0                    D    '     @                    H    0     0                "
    "    L    )     0                    P    *     0                    T    +     0                    X    ,     0  "
    "                  \\    -     0                   !     .     0                   !$    /     @                   "
    "!(    8     0                   !,    1     0                   !0    2     0                   !4    3     0     "
    "              !8    4     0                   !<    5     0                   !@    6     0                   !D  "
    "  7     @                   !H    @     0                   !L    9     0                   !P    :     0         "
    "          !T    ;     0                   !X    <     0                   !\\    =     0                   \"     "
    ">     0                   \"$    ?     @                   \"(    H     0                   \",    A     0        "
    "           \"0    B     0                   \"4    C     0                   \"8    D     0                   \"< "
    "   E     0                   \"@    F     0                   \"D    G     @                   \"H    P     0     "
    "              \"L    I     0                   \"P    J     0                   \"T    K     0                   \""
    "X    L     0                   \"\\    M     0                   #     N     0                   #$    O     @    "
    "               #(    X     0                   #,    Q     0                   #0    R     0                   #4 "
    "   S     0                   #8    T     0                   #<    U     0                   #@    V     0        "
    "           #D    W               #     0    $          @    $   \"B    #     $   \"C     @    $    !     0    ,   "
    " !    %P         #     0    $    \"    !     $    #    !0    $    $     P    $    !    !0    0    !    !@    4    "
    "!    !P    ,    !     0    @    $     0    D    %     0    H    #     0    $    +    !     $    ,    !0    $    - "
    "    P    $    !    #@    0    !    #P    4    !    $     ,    !     0   !$    $     0   !(    %     0   !,    #   "
    "  0    $    4    !     $    5    !0    $    6     @    $    !    &     ,    !    +@         #     0    $    9    !"
    "     $    :    !0    $    ;     P    $    !    '     0    !    '0    4    !    '@    ,    !     0   !\\    $     0"
    "   \"     %     0   \"$    #     0    $    B    !     $    C    !0    $    D     P    $    !    )0    0    !    )@"
    "    4    !    )P    ,    !     0   \"@    $     0   \"D    %     0   \"H    #     0    $    K    !     $    L    !"
    "0    $    M     @    $    !    +P    ,    !    10         #     0    $    P    !     $    Q    !0    $    R     P "
    "   $    !    ,P    0    !    -     4    !    -0    ,    !     0   #8    $     0   #<    %     0   #@    #     0   "
    " $    Y    !     $    Z    !0    $    [     P    $    !    /     0    !    /0    4    !    /@    ,    !     0   #\\"
    "    $     0   $     %     0   $$    #     0    $   !\"    !     $   !#    !0    $   !$     @    $    !    1@    , "
    "   !    7          #     0    $   !'    !     $   !(    !0    $   !)     P    $    !    2@    0    !    2P    4   "
    " !    3     ,    !     0   $T    $     0   $X    %     0   $\\    #     0    $   !0    !     $   !1    !0    $   !"
    "2     P    $    !    4P    0    !    5     4    !    50    ,    !     0   %8    $     0   %<    %     0   %@    # "
    "    0    $   !9    !     $   !:    !0    $   !;     @    $    !    70    ,    !    <P         #     0    $   !>   "
    " !     $   !?    !0    $   !@     P    $    !    80    0    !    8@    4    !    8P    ,    !     0   &0    $     "
    "0   &4    %     0   &8    #     0    $   !G    !     $   !H    !0    $   !I     P    $    !    :@    0    !    :P "
    "   4    !    ;     ,    !     0   &T    $     0   &X    %     0   &\\    #     0    $   !P    !     $   !Q    !0  "
    "  $   !R     @    $    !    =     ,    !    B@         #     0    $   !U    !     $   !V    !0    $   !W     P    "
    "$    !    >     0    !    >0    4    !    >@    ,    !     0   'L    $     0   'P    %     0   'T    #     0    $ "
    "  !^    !     $   !_    !0    $   \"      P    $    !    @0    0    !    @@    4    !    @P    ,    !     0   (0  "
    "  $     0   (4    %     0   (8    #     0    $   \"'    !     $   \"(    !0    $   \")     @    $    !    BP    , "
    "   !    H0         #     0    $   \",    !     $   \"-    !0    $   \".     P    $    !    CP    0    !    D     4"
    "    !    D0    ,    !     0   )(    $     0   ),    %     0   )0    #     0    $   \"5    !     $   \"6    !0    $"
    "   \"7     P    $    !    F     0    !    F0    4    !    F@    ,    !     0   )L    $     0   )P    %     0   )T "
    "   #     0    $   \">    !     $   \"?    !0    $   \"@                                                           "
    "                                                                                                                  "
    "                                                                                                                  "
    "                                                                                                                  "
    "                                                                                                                  "
    "                                                                                                            .     "
    "     X   !     !@    @    $          4    (     0    X    !         !     .    4VEG;F%L($)U:6QD97(   X   !0    !@ "
    "   @    $          4    (     0   !L    !         !     ;    4F5Q<RX@,2PR+#@@*'!O=V5R(&%N9\"!S970I       .    0   "
    "  8    (    !          %    \"     $    )     0         0    \"0   $EN8W)E;65N=          .    4     8    (    !@  "
    "       %    \"     $    $     0         )    (                       $$         80        \"1 #@   %     &    \"  "
    "   8         !0    @    !    !     $         \"0   \"                                                X   !     !@ "
    "   @    $          4    (     0    D    !         !     )    1&5C<F5M96YT          X   !     !@    @    &         "
    " 4    (     0    (    !          D    0                       D0 X   !     !@    @    &          4    (     0    ("
    "    !          D    0                          X    P    !@    @    $          4    (     0    ,    !         !   "
    "P!3970 #@   %     &    \"     8         !0    @    !    !     $         \"0   \"                        A         "
    "\"$         D0 X   !0    !@    @    &          4    (     0    0    !          D    @                             "
    "    / _        \\#\\.    .     8    (    !          %    \"     $    &     0         0    !@   %)E<W5M90  #@   $  "
    "   &    \"     8         !0    @    !     @    $         \"0   !                       \"1 #@   $     &    \"     "
    "8         !0    @    !     @    $         \"0   !                          #@   #@    &    \"     0         !0    "
    "@    !    !0    $         $     4   !0;W=E<@    X   !0    !@    @    &          4    (     0    0    !          D "
    "   @                      #P/P       / _        )$ .    4     8    (    !@         %    \"     $    $     0       "
    "  )    (    )J9F9F9F;D_FIF9F9F9N3\\       #P/P       / _#@   #@    &    \"     0         !0    @    !    !0    $  "
    "       $     4   !\"<F%K90    X   !     !@    @    &          4    (     0    (    !          D    0              "
    "         D0 X   !     !@    @    &          4    (     0    (    !          D    0                          X    X"
    "    !@    @    $          4    (     0    <    !         !     '    4W!E9615<  .    0     8    (    !@         %  "
    "  \"     $    \"     0         )    $                       )$ .    0     8    (    !@         %    \"     $    \""
    "     0         )    $                          .    8     8    (    #0         %    \"     P    !     0         & "
    "   ,        -T\"     0    <    #    !     4    &    !P    @    )     0    X   !     !@    @    $          4    (  "
    "   0    \\    !         !     /    4F5Q+B S(\"AR97-U;64I  X   !     !@    @    $          4    (     0    D    !  "
    "       !     )    26YC<F5M96YT          X   \"H    !@    @    &          4    (     0    \\    !          D   !X  "
    "                     00,[,S,S,S!1 SLS,S,S,%$ !       80 $      !A  0      '$ !       <0 $      !Y  0      'D !    "
    "   @0 $      \"!  @      (4 \"       A0        \"1 #@   *@    &    \"     8         !0    @    !    #P    $       "
    "  \"0   '@                                           #P/P       / _                             / _        \\#\\  "
    "                           \\#\\       #P/P                     .    0     8    (    !          %    \"     $    )"
    "     0         0    \"0   $1E8W)E;65N=          .    0     8    (    !@         %    \"     $    \"     0         "
    ")    $                       )$ .    0     8    (    !@         %    \"     $    \"     0         )    $          "
    "                .    ,     8    (    !          %    \"     $    #     0         0  , 4V5T  X   !0    !@    @    &"
    "          4    (     0    0    !          D    @                       (0         A         )$ .    4     8    (  "
    "  !@         %    \"     $    $     0         )    (                                 #P/P       / _#@   #@    &   "
    " \"     0         !0    @    !    !@    $         $     8   !297-U;64   X   !0    !@    @    &          4    (    "
    " 0    0    !          D    @                       B0        \")         )$ .    4     8    (    !@         %    \""
    "     $    $     0         )    (                                 #P/P       / _#@   #@    &    \"     0         !0"
    "    @    !    !0    $         $     4   !0;W=E<@    X   !0    !@    @    &          4    (     0    0    !        "
    "  D    @                      #P/P       / _        )$ .    4     8    (    !@         %    \"     $    $     0   "
    "      )    (    )J9F9F9F;D_FIF9F9F9N3\\       #P/P       / _#@   #@    &    \"     0         !0    @    !    !0   "
    " $         $     4   !\"<F%K90    X   !     !@    @    &          4    (     0    (    !          D    0          "
    "             D0 X   !     !@    @    &          4    (     0    (    !          D    0                          X "
    "   X    !@    @    $          4    (     0    <    !         !     '    4W!E9615<  .    0     8    (    !@        "
    " %    \"     $    \"     0         )    $                       )$ .    0     8    (    !@         %    \"     $  "
    "  \"     0         )    $                          .    8     8    (    #0         %    \"     P    !     0       "
    "  &    ,        -T\"     0    <    +    #     T    .    #P   !     1     0    X   !(    !@    @    $          4   "
    " (     0   !(    !         !     2    4F5Q+B T(\"AP<F5S<R!I;F,I        #@   $     &    \"     0         !0    @   "
    " !    \"0    $         $     D   !);F-R96UE;G0         #@   *@    &    \"     8         !0    @    !    #P    $   "
    "      \"0   '@                      !! SLS,S,S,%$#.S,S,S,P40 $      !A  0      &$ !       <0 $      !Q  0      'D "
    "!       >0 $      \"!  0      ($ \"       A0 (      \"%         )$ .    J     8    (    !@         %    \"     $  "
    "  /     0         )    >                                            / _        \\#\\                             \\"
    "#\\       #P/P                            #P/P       / _                      X   !     !@    @    $          4   "
    " (     0    D    !         !     )    1&5C<F5M96YT          X   !     !@    @    &          4    (     0    (    !"
    "          D    0                       D0 X   !     !@    @    &          4    (     0    (    !          D    0  "
    "                        X    P    !@    @    $          4    (     0    ,    !         !   P!3970 #@   %     &    "
    "\"     8         !0    @    !    !     $         \"0   \"               /8H7(_\"]1) ]BA<C\\+U$D         D0 X   !0 "
    "   !@    @    &          4    (     0    0    !          D    @                                 / _        \\#\\. "
    "   .     8    (    !          %    \"     $    &     0         0    !@   %)E<W5M90  #@   $     &    \"     8      "
    "   !0    @    !     @    $         \"0   !                       \"1 #@   $     &    \"     8         !0    @    !"
    "     @    $         \"0   !                          #@   #@    &    \"     0         !0    @    !    !0    $     "
    "    $     4   !0;W=E<@    X   !0    !@    @    &          4    (     0    0    !          D    @                  "
    "    #P/P       / _        )$ .    4     8    (    !@         %    \"     $    $     0         )    (    )J9F9F9F;D"
    "_FIF9F9F9N3\\       #P/P       / _#@   #@    &    \"     0         !0    @    !    !0    $         $     4   !\"<F"
    "%K90    X   !     !@    @    &          4    (     0    (    !          D    0                       D0 X   !     "
    "!@    @    &          4    (     0    (    !          D    0                          X    X    !@    @    $      "
    "    4    (     0    <    !         !     '    4W!E9615<  .    8     8    (    !@         %    \"     $    &     0 "
    "        )    ,               UZ-P/0K7\\S_7HW ]\"M?S/U*X'H7K41) 4K@>A>M1$D         D0 X   !@    !@    @    &       "
    "   4    (     0    8    !          D    P                                 %E         64                      #@   "
    "&     &    \"     T         !0    @    ,     0    $         !@   #        #= @    $    '    $P   !0    5    %@   !"
    "<    8    &0    $    .    2     8    (    !          %    \"     $    1     0         0    $0   %)E<2X@-2 H:&]L9\""
    "!I;F,I          X   !     !@    @    $          4    (     0    D    !         !     )    26YC<F5M96YT          X "
    "  !@    !@    @    &          4    (     0    8    !          D    P                       (0         A         (T"
    "         C0        \"1 #@   &     &    \"     8         !0    @    !    !@    $         \"0   #                   "
    "               \\#\\       #P/P                     .    0     8    (    !          %    \"     $    )     0      "
    "   0    \"0   $1E8W)E;65N=          .    0     8    (    !@         %    \"     $    \"     0         )    $      "
    "                 )$ .    0     8    (    !@         %    \"     $    \"     0         )    $                      "
    "    .    ,     8    (    !          %    \"     $    #     0         0  , 4V5T  X   !0    !@    @    &          4 "
    "   (     0    0    !          D    @                        0         !         )$ .    4     8    (    !@        "
    " %    \"     $    $     0         )    (                                 #P/P       / _#@   #@    &    \"     0   "
    "      !0    @    !    !@    $         $     8   !297-U;64   X   !     !@    @    &          4    (     0    (    !"
    "          D    0                       D0 X   !     !@    @    &          4    (     0    (    !          D    0  "
    "                        X    X    !@    @    $          4    (     0    4    !         !     %    4&]W97(    .    "
    "4     8    (    !@         %    \"     $    $     0         )    (                       \\#\\       #P/P       \""
    "1 #@   %     &    \"     8         !0    @    !    !     $         \"0   \"    \":F9F9F9FY/YJ9F9F9F;D_        \\#\\"
    "       #P/PX    X    !@    @    $          4    (     0    4    !         !     %    0G)A:V4    .    0     8    ( "
    "   !@         %    \"     $    \"     0         )    $                       )$ .    0     8    (    !@         % "
    "   \"     $    \"     0         )    $                          .    .     8    (    !          %    \"     $    '"
    "     0         0    !P   %-P965D57  #@   $     &    \"     8         !0    @    !     @    $         \"0   !      "
    "                 \"1 #@   $     &    \"     8         !0    @    !     @    $         \"0   !                     "
    "     #@   &     &    \"     T         !0    @    ,     0    $         !@   #        #= @    $    '    &P   !P    ="
    "    '@   !\\    @    (0    $    .    2     8    (    !          %    \"     $    2     0         0    $@   %)E<2X@"
    "-B H<')E<W,@9&5C*0        X   !     !@    @    $          4    (     0    D    !         !     )    26YC<F5M96YT  "
    "        X   !     !@    @    &          4    (     0    (    !          D    0                       D0 X   !     "
    "!@    @    &          4    (     0    (    !          D    0                          X   !     !@    @    $      "
    "    4    (     0    D    !         !     )    1&5C<F5M96YT          X   \"H    !@    @    &          4    (     0 "
    "   \\    !          D   !X                       00,[,S,S,S!1 SLS,S,S,%$ !       80 $      !A  0      '$ !       <"
    "0 $      !Y  0      'D !       @0 $      \"!  @      (4 \"       A0        \"1 #@   *@    &    \"     8         !0"
    "    @    !    #P    $         \"0   '@                                           #P/P       / _                   "
    "          / _        \\#\\                             \\#\\       #P/P                     .    ,     8    (    !"
    "          %    \"     $    #     0         0  , 4V5T  X   !0    !@    @    &          4    (     0    0    !      "
    "    D    @              !(X7H4KD<-0$CA>A2N1PU         )$ .    4     8    (    !@         %    \"     $    $     0 "
    "        )    (                                 #P/P       / _#@   #@    &    \"     0         !0    @    !    !@  "
    "  $         $     8   !297-U;64   X   !     !@    @    &          4    (     0    (    !          D    0          "
    "             D0 X   !     !@    @    &          4    (     0    (    !          D    0                          X "
    "   X    !@    @    $          4    (     0    4    !         !     %    4&]W97(    .    4     8    (    !@        "
    " %    \"     $    $     0         )    (                       \\#\\       #P/P       \"1 #@   %     &    \"     8"
    "         !0    @    !    !     $         \"0   \"    \":F9F9F9FY/[@>A>M1N+X_I' ]\"M>C\\#\\       #P/PX    X    !@ "
    "   @    $          4    (     0    4    !         !     %    0G)A:V4    .    0     8    (    !@         %    \"   "
    "  $    \"     0         )    $                       )$ .    0     8    (    !@         %    \"     $    \"     0 "
    "        )    $                          .    .     8    (    !          %    \"     $    '     0         0    !P  "
    " %-P965D57  #@   &     &    \"     8         !0    @    !    !@    $         \"0   #               ->C<#T*U_,_UZ-P"
    "/0K7\\S_7HW ]\"M</0->C<#T*UP]         )$ .    8     8    (    !@         %    \"     $    &     0         )    ,  "
    "  )J9F9F9F:F_FIF9F9F9J;\\       !90        %E                       X   !@    !@    @    -          4    (    #   "
    "  $    !          8    P        W0(    !    !P   \",    D    )0   \"8    G    *    \"D    !    #@   $@    &    \" "
    "    0         !0    @    !    $0    $         $    !$   !297$N(#<@*&AO;&0@9&5C*0         .    0     8    (    !   "
    "       %    \"     $    )     0         0    \"0   $EN8W)E;65N=          .    0     8    (    !@         %    \"  "
    "   $    \"     0         )    $                       )$ .    0     8    (    !@         %    \"     $    \"     0"
    "         )    $                          .    0     8    (    !          %    \"     $    )     0         0    \"0"
    "   $1E8W)E;65N=          .    8     8    (    !@         %    \"     $    &     0         )    ,                  "
    "     \"$         (0        \"-         (T         D0 X   !@    !@    @    &          4    (     0    8    !       "
    "   D    P                                 / _        \\#\\                     #@   #     &    \"     0         !0"
    "    @    !     P    $         $  # %-E=  .    4     8    (    !@         %    \"     $    $     0         )    (  "
    "                      $          0        \"1 #@   %     &    \"     8         !0    @    !    !     $         \"0"
    "   \"                                  \\#\\       #P/PX    X    !@    @    $          4    (     0    8    !     "
    "    !     &    4F5S=6UE   .    0     8    (    !@         %    \"     $    \"     0         )    $                "
    "       )$ .    0     8    (    !@         %    \"     $    \"     0         )    $                          .    ."
    "     8    (    !          %    \"     $    %     0         0    !0   %!O=V5R    #@   %     &    \"     8         !"
    "0    @    !    !     $         \"0   \"                       / _        \\#\\        D0 X   !0    !@    @    &   "
    "       4    (     0    0    !          D    @    FIF9F9F9N3^:F9F9F9FY/P       / _        \\#\\.    .     8    (   "
    " !          %    \"     $    %     0         0    !0   $)R86ME    #@   $     &    \"     8         !0    @    !   "
    "  @    $         \"0   !                       \"1 #@   $     &    \"     8         !0    @    !     @    $       "
    "  \"0   !                          #@   #@    &    \"     0         !0    @    !    !P    $         $     <   !3<&"
    "5E9%5P  X   !     !@    @    &          4    (     0    (    !          D    0                       D0 X   !     "
    "!@    @    &          4    (     0    (    !          D    0                          X   !@    !@    @    -      "
    "    4    (    #     $    !          8    P        W0(    !    !P   \"L    L    +0   \"X    O    ,    #$    !    #@"
    "   %     &    \"     0         !0    @    !    &0    $         $    !D   !297%S+CDL,3 @*&)R86ME+\"!R97-U;64I      "
    "    X   !     !@    @    $          4    (     0    D    !         !     )    26YC<F5M96YT          X   !0    !@  "
    "  @    &          4    (     0    0    !          D    @                       00        !A         )$ .    4     "
    "8    (    !@         %    \"     $    $     0         )    (                                               #@   $ "
    "    &    \"     0         !0    @    !    \"0    $         $     D   !$96-R96UE;G0         #@   $     &    \"     "
    "8         !0    @    !     @    $         \"0   !                       \"1 #@   $     &    \"     8         !0   "
    " @    !     @    $         \"0   !                          #@   #     &    \"     0         !0    @    !     P   "
    " $         $  # %-E=  .    8     8    (    !@         %    \"     $    &     0         )    ,               7H_\"]"
    "2A<[S]>C\\+U*%SO/Q:N1^%Z%!! %JY'X7H4$$         D0 X   !@    !@    @    &          4    (     0    8    !          "
    "D    P                                 / _        \\#\\                     #@   #@    &    \"     0         !0   "
    " @    !    !@    $         $     8   !297-U;64   X   !0    !@    @    &          4    (     0    0    !          D"
    "    @               !       <0 $      !Q         )$ .    4     8    (    !@         %    \"     $    $     0      "
    "   )    (                                 #P/P       / _#@   #@    &    \"     0         !0    @    !    !0    $  "
    "       $     4   !0;W=E<@    X   !0    !@    @    &          4    (     0    0    !          D    @              \""
    "E<#T*UZ/@/Z5P/0K7H^ _        )$ .    4     8    (    !@         %    \"     $    $     0         )    (    )J9F9F9"
    "F;D_FIF9F9F9N3\\       #P/P       / _#@   #@    &    \"     0         !0    @    !    !0    $         $     4   !\""
    "<F%K90    X   \"     !@    @    &          4    (     0    H    !          D   !0                       (0        "
    " A         #$         ,0 $      !1  0      %$ #       60 ,      !9         )$ .    @     8    (    !@         %   "
    " \"     $    *     0         )    4                         !G9F9F9F;F/V=F9F9F9N8_                     &AF9F9F9N8_"
    ":&9F9F9FYC\\                     #@   #@    &    \"     0         !0    @    !    !P    $         $     <   !3<&5E"
    "9%5P  X   !     !@    @    &          4    (     0    (    !          D    0                       D0 X   !     !@"
    "    @    &          4    (     0    (    !          D    0                          X   !@    !@    @    -        "
    "  4    (    #     $    !          8    P        W0(    !    !P   #,    T    -0   #8    W    .    #D    !    #@   &"
    "     &    \"     T         !0    @    ,     0    $         !@   #        #= @    $    '     @    H    2    &@   \""
    "(    J    ,@    (    .    .     8    (    !@         %    \"     $    !     0         )    \"             A #@   #"
    "@%   &    \"     $         !0    @    $     0    $         #@   #@    &    \"     (         !0    @    !          "
    "$         !0 $  $    !          X   !  0  !@    @    \"          4    (     0    $    !          4 !  )     0   \""
    "0   !.86UE      !81&%T80    !91&%T80    !5<V5R1&%T80      #@   #     &    \"     0         !0    @               $"
    "         $          .    ,     8    (    !@         %    \"                0         )          X    P    !@    @ "
    "   &          4    (               !          D         #@   #     &    \"     8         !0    @               $  "
    "       \"0         .    $ (   8    (     @         %    \"     $    !     0         %  0 $     $   !@    3F%M90   "
    "            %-I9VYA;',           !!8W1I=F53:6=N86P     4F5Q=6ER96UE;G1);F9O %5S97)$871A          !4:6UE4F%N9V4    "
    "     #@   #     &    \"     0         !0    @               $         $          .    2     8    (    #0         %"
    "    \"     4    !     0         &    %        -T\"               !          X    P    !@    @    &          4    ("
    "               !          D         #@   #     &    \"     0         !0    @               $         $          . "
    "   ,     8    (    !@         %    \"                0         )          X   !     !@    @    &          4    (  "
    "   0    (    !          D    0                       D0 X   !H 0  !@    @    \"          4    (     0    $    !   "
    "       4 !  ,     0   #    !.86UE          !'<F]U<',       !!8W1I=F5'<F]U< !5<V5R1&%T80     .    ,     8    (    !"
    "          %    \"                0         0          X   !(    !@    @    -          4    (    !0    $    !      "
    "    8    4        W0(               (         #@   #@    &    \"     8         !0    @    !     0    $         \"0"
    "    @           #P/PX    P    !@    @    &          4    (               !          D         #@   (@    &    \"  "
    "   D         !0    @    !    6     $          @   %@      4E-      X   !(    !@    @    \"          4    (     0  "
    "  $    !          4 !  %     0    4   !-0T]3      X         "
  }
  DataRecord {
    Tag			    DataTag1
    Data		    "  %)30     .    N ,   8    (     @         %    \"     $    !     0         %  0 $0    $   #,    =F5R:6"
    "9Y0FQK4&%T:',   !V97)I9GE\";&M(86YD;&5S '9N=DUG<DED>           86-T:79E1W)O=7        !R97%$:7-P4')C;G0      &)L:T1"
    "I<W!-;V1E        9W)O=7!#;G0           !G<F]U<%)E<4-N=        &=R;W5P1$]/4E-I9       ;6]D96Q(              !B;&]C:"
    "T@              &]V97)I9&53971T:6YG<P        X    P    !@    @    &          4    (               !          D    "
    "     #@   #     &    \"     8         !0    @               $         \"0         .    ,     8    (    !@         "
    "%    \"                0         )          X    X    !@    @    &          4    (     0    $    !          D    ("
    "            \"$ .    ,     8    (    !@         %    \"                0         )          X    P    !@    @    &"
    "          4    (               !          D         #@   #@    &    \"     8         !0    @    !     0    $      "
    "   \"0    @            <0 X    P    !@    @    &          4    (               !          D         #@   #     &  "
    "  \"     8         !0    @               $         \"0         .    ,     8    (    !@         %    \"            "
    "    0         )          X    P    !@    @    &          4    (               !          D         #@   #     &   "
    " \"     8         !0    @               $         \"0         "
  }
}
#Finite State Machines
#
#   Stateflow 80000009
#
#
Stateflow {
  machine {
    id			    1
    name		    "demo_cruise_control_cont"
    created		    "09-Apr-2001 10:43:41"
    isLibrary		    0
    firstTarget		    48
    sfVersion		    80000009
    sfDemoChecksum	    [3212510255 2409029922 2805591937 3064233149]
  }
  chart {
    id			    2
    name		    "Controller/Enable // Setpoint "
    windowPosition	    [268 -341.25 1125 1095]
    viewLimits		    [0 840.75 0 686.25]
    transitionColor	    [0 0 0]
    transitionLabelColor    [0 0 0]
    junctionColor	    [0 0 0]
    screen		    [1 1 1920 1080 1.333333333333333]
    treeNode		    [0 3 0 0]
    viewObj		    2
    machine		    1
    ssIdHighWaterMark	    55
    decomposition	    SET_CHART
    firstEvent		    40
    firstData		    34
    chartFileNumber	    1
    disableImplicitCasting  1
    supportVariableSizing   0
  }
  state {
    id			    3
    labelString		    "Set_Point_Calculation"
    position		    [18.585 17.955 530.226 235.583]
    fontSize		    14
    chart		    2
    treeNode		    [2 7 0 4]
    firstTransition	    13
    superState		    GROUPED
    subviewer		    2
    ssIdNumber		    1
    type		    AND_STATE
    decomposition	    CLUSTER_STATE
    executionOrder	    1
  }
  state {
    id			    4
    labelString		    "Enable"
    position		    [19.076 281.983 524.166 179.649]
    fontSize		    14
    chart		    2
    treeNode		    [2 9 3 0]
    firstTransition	    18
    subviewer		    2
    ssIdNumber		    2
    type		    AND_STATE
    decomposition	    CLUSTER_STATE
    executionOrder	    2
  }
  state {
    id			    5
    labelString		    "Hold"
    position		    [236.342 78.993 72.708 122.593]
    fontSize		    14
    arrowSize		    7.998
    chart		    2
    treeNode		    [3 0 6 0]
    firstTransition	    24
    firstJunction	    21
    superState		    SUBCHART
    isGrouped		    1
    subviewer		    2
    subviewS {
      x1		      20.316
      y1		      20.79
      zoomFactor	      1.214
      pos		      [34 39 519.988 220.38]
      fontSize		      13.286
    }
    ssIdNumber		    3
    type		    OR_STATE
    decomposition	    CLUSTER_STATE
  }
  state {
    id			    6
    labelString		    "Increment\nen: target_speed++;"
    position		    [34.355 77.481 131.245 126.206]
    fontSize		    14
    arrowSize		    7.998
    chart		    2
    treeNode		    [3 0 7 5]
    firstTransition	    28
    superState		    GROUPED
    isGrouped		    1
    subviewer		    2
    ssIdNumber		    4
    type		    OR_STATE
    decomposition	    CLUSTER_STATE
  }
  state {
    id			    7
    labelString		    "Decrement\nen: target_speed--;"
    position		    [380.633 76.962 140.042 127.537]
    fontSize		    14
    arrowSize		    7.998
    chart		    2
    treeNode		    [3 0 0 6]
    firstTransition	    29
    superState		    GROUPED
    isGrouped		    1
    subviewer		    2
    ssIdNumber		    5
    type		    OR_STATE
    decomposition	    CLUSTER_STATE
  }
  state {
    id			    8
    labelString		    "Off"
    position		    [32.416 349.037 43.204 90.736]
    fontSize		    14
    chart		    2
    treeNode		    [4 0 9 0]
    superState		    GROUPED
    subviewer		    2
    ssIdNumber		    6
    type		    OR_STATE
    decomposition	    CLUSTER_STATE
  }
  state {
    id			    9
    labelString		    "on"
    position		    [137.255 303.509 361.277 146.097]
    fontSize		    14
    chart		    2
    treeNode		    [4 11 0 8]
    firstTransition	    30
    subviewer		    2
    ssIdNumber		    7
    type		    OR_STATE
    decomposition	    CLUSTER_STATE
  }
  state {
    id			    10
    labelString		    "active"
    position		    [326.842 388.81 136.6733 42.5495]
    fontSize		    14
    chart		    2
    treeNode		    [9 0 11 12]
    superState		    GROUPED
    subviewer		    2
    ssIdNumber		    8
    type		    OR_STATE
    decomposition	    CLUSTER_STATE
    outputData		    36
    activeStateOutput {
      activityMode	      SELF_ACTIVITY
    }
  }
  state {
    id			    11
    labelString		    "override\ntarget_speed = 0;"
    position		    [326.8701 315.233 143.6455 50.344]
    fontSize		    14
    chart		    2
    treeNode		    [9 0 0 10]
    subviewer		    2
    ssIdNumber		    9
    type		    OR_STATE
    decomposition	    CLUSTER_STATE
  }
  state {
    id			    12
    labelString		    "no_target"
    position		    [161.819 393.603 90.015 32.277]
    fontSize		    14
    chart		    2
    treeNode		    [9 0 10 0]
    subviewer		    2
    ssIdNumber		    10
    type		    OR_STATE
    decomposition	    CLUSTER_STATE
  }
  transition {
    id			    13
    labelPosition	    [271.167 62.579 9.745 17.965]
    fontSize		    14
    arrowSize		    7.998
    src {
      intersection	      [0 0 1 0 271.167 53.6729 0 0]
    }
    dst {
      id		      5
      intersection	      [1 0 -1 0.479 271.1691 78.993 0 0]
    }
    midPoint		    [271.167 62.6237]
    chart		    2
    linkNode		    [3 0 14]
    isGrouped		    1
    dataLimits		    [271.167 271.169 53.673 70.995]
    subviewer		    2
    drawStyle		    SMART
    slide {
      sticky		      BOTH_STICK
    }
    executionOrder	    1
    ssIdNumber		    11
  }
  transition {
    id			    14
    labelString		    "DEC_BU"
    labelPosition	    [316.435 90.596 59.971 17.965]
    fontSize		    14
    arrowSize		    7.998
    src {
      id		      7
      intersection	      [4 -1 0 0.7136 380.633 113.4886 0 26.8003]
    }
    dst {
      id		      5
      intersection	      [2 1 0 0.2814 309.05 113.4907 0 -26.8003]
    }
    midPoint		    [347.5452 113.4906]
    chart		    2
    linkNode		    [3 13 15]
    isGrouped		    1
    dataLimits		    [317.048 380.633 113.489 113.491]
    subviewer		    2
    drawStyle		    SMART
    slide {
      sticky		      BOTH_STICK
    }
    executionOrder	    1
    ssIdNumber		    17
  }
  transition {
    id			    15
    labelString		    "INC_BU"
    labelPosition	    [176.993 95.716 53.974 17.965]
    fontSize		    14
    arrowSize		    7.998
    src {
      id		      6
      intersection	      [2 1 0 0.2999 165.6 115.3302 0 -24.9597]
    }
    dst {
      id		      5
      intersection	      [4 -1 0 0.7036 236.342 115.3296 0 24.9597]
    }
    midPoint		    [198.2498 115.3295]
    chart		    2
    linkNode		    [3 14 16]
    isGrouped		    1
    dataLimits		    [165.6 228.344 115.329 115.33]
    subviewer		    2
    drawStyle		    SMART
    slide {
      sticky		      BOTH_STICK
    }
    executionOrder	    1
    ssIdNumber		    16
  }
  transition {
    id			    16
    labelString		    "DEC_BD\n[in(Enable.on.active)]"
    labelPosition	    [320.076 196.308 132.686 34.433]
    fontSize		    14
    arrowSize		    7.998
    src {
      id		      5
      intersection	      [2 1 0 0.8427 309.05 182.3021 0 45.8995]
    }
    dst {
      id		      7
      intersection	      [4 -1 0 0.174 380.633 182.3076 0 -42.0155]
    }
    midPoint		    [342.1383 182.302]
    chart		    2
    linkNode		    [3 15 17]
    isGrouped		    1
    dataLimits		    [309.05 372.635 182.301 182.308]
    subviewer		    2
    drawStyle		    SMART
    slide {
      sticky		      BOTH_STICK
    }
    executionOrder	    1
    ssIdNumber		    28
  }
  transition {
    id			    17
    labelString		    "INC_BD\n[in(Enable.on.active)]"
    labelPosition	    [169.924 199.987 132.686 34.433]
    fontSize		    14
    arrowSize		    7.998
    src {
      id		      5
      intersection	      [4 -1 0 0.1481 236.342 183.43 0 -43.1388]
    }
    dst {
      id		      6
      intersection	      [2 1 0 0.8395 165.6 183.4309 0 43.1388]
    }
    midPoint		    [203.6933 183.4299]
    chart		    2
    linkNode		    [3 16 0]
    isGrouped		    1
    dataLimits		    [173.598 236.342 183.43 183.431]
    subviewer		    2
    drawStyle		    SMART
    slide {
      sticky		      BOTH_STICK
    }
    executionOrder	    2
    ssIdNumber		    13
  }
  transition {
    id			    18
    labelPosition	    [56.791 331.559 9.745 17.965]
    fontSize		    14
    src {
      intersection	      [0 0 1 0 56.792 319.0373 0 0]
    }
    dst {
      id		      8
      intersection	      [1 0 -1 0.5642 56.792 349.0373 0 0]
    }
    midPoint		    [56.792 330.4287]
    chart		    2
    linkNode		    [4 0 19]
    dataLimits		    [56.792 56.792 319.037 341.037]
    subviewer		    2
    drawStyle		    SMART
    slide {
      sticky		      BOTH_STICK
    }
    executionOrder	    1
    ssIdNumber		    25
  }
  transition {
    id			    19
    labelString		    "[!pwr]"
    labelPosition	    [90.68 342.004 35.983 17.965]
    fontSize		    14
    src {
      id		      9
      intersection	      [4 -1 0 0.5662 137.255 366.8848 0 0]
    }
    dst {
      id		      8
      intersection	      [2 1 -0 0.1967 75.62 366.8848 0 0]
    }
    midPoint		    [109.3584 366.8862]
    chart		    2
    linkNode		    [4 18 20]
    dataLimits		    [83.62 137.255 366.885 366.886]
    subviewer		    2
    drawStyle		    SMART
    slide {
      sticky		      BOTH_STICK
    }
    executionOrder	    1
    ssIdNumber		    14
  }
  transition {
    id			    20
    labelString		    "[pwr]"
    labelPosition	    [95.384 417.541 31.485 17.965]
    fontSize		    14
    src {
      id		      8
      intersection	      [2 1 -0 0.6878 75.62 411.4452 0 38.6559]
    }
    dst {
      id		      9
      intersection	      [4 -1 0 0.2612 137.255 411.4452 0 -40.7365]
    }
    midPoint		    [103.5168 411.4453]
    chart		    2
    linkNode		    [4 19 0]
    dataLimits		    [75.62 129.255 411.445 411.445]
    subviewer		    2
    drawStyle		    SMART
    slide {
      sticky		      BOTH_STICK
    }
    executionOrder	    1
    ssIdNumber		    24
  }
  junction {
    id			    21
    position		    [396.875 111.375 7]
    chart		    2
    linkNode		    [5 0 22]
    visible		    0
    subviewer		    5
    quantum		    [24 0 0 0]
    ssIdNumber		    30
    type		    CONNECTIVE_JUNCTION
  }
  junction {
    id			    22
    position		    [162.75 186 7]
    chart		    2
    linkNode		    [5 21 23]
    visible		    0
    subviewer		    5
    quantum		    [25 0 0 0]
    ssIdNumber		    29
    type		    CONNECTIVE_JUNCTION
  }
  junction {
    id			    23
    position		    [397 197.25 7]
    chart		    2
    linkNode		    [5 22 0]
    visible		    0
    subviewer		    5
    ssIdNumber		    31
    type		    CONNECTIVE_JUNCTION
  }
  transition {
    id			    24
    labelString		    "Resume [pwr]"
    labelPosition	    [408.125 61.539 72.715 14.971]
    fontSize		    12
    src {
      id		      5
      intersection	      [1 0 1 0.6979 396.875 39 0 0]
    }
    dst {
      id		      21
      intersection	      [1 0 -1 0 396.875 104.375 0 0]
    }
    midPoint		    [396.875 68.848]
    chart		    2
    linkNode		    [5 0 25]
    visible		    0
    dataLimits		    [394.475 399.275 39 104.375]
    stampAngle		    4.7124
    subviewer		    5
    drawStyle		    SMART
    slide {
      sticky		      BOTH_STICK
    }
    executionOrder	    2
    ssIdNumber		    21
  }
  transition {
    id			    25
    labelString		    "Set [pwr]\n{\ntarget_speed = curr_speed;\nset_speed = curr_speed;\n}"
    labelPosition	    [177.125 67.894 146.179 68.865]
    fontSize		    12
    src {
      id		      5
      intersection	      [1 0 1 0.2476 162.75 39 0 0]
    }
    dst {
      id		      22
      intersection	      [1 0 -1 0 162.75 179 0 0]
    }
    midPoint		    [162.75 107.7828]
    chart		    2
    linkNode		    [5 24 26]
    visible		    0
    dataLimits		    [160.35 165.15 39 179]
    stampAngle		    1.5708
    subviewer		    5
    drawStyle		    SMART
    slide {
      sticky		      BOTH_STICK
    }
    executionOrder	    1
    ssIdNumber		    20
  }
  transition {
    id			    26
    labelPosition	    [375.062 158.623 8.246 14.971]
    fontSize		    12
    src {
      id		      21
      intersection	      [3 -0.6037 0.7972 0 392.6489 116.9553 0 0]
    }
    dst {
      id		      23
      intersection	      [1 -0.606 -0.7954 0 392.7577 191.682 0 0]
    }
    midPoint		    [374.7184 154.1565]
    chart		    2
    linkNode		    [5 25 27]
    visible		    0
    dataLimits		    [374.754 392.758 116.955 191.682]
    stampAngle		    0.6496
    subviewer		    5
    drawStyle		    SMART
    slide {
      sticky		      BOTH_STICK
    }
    executionOrder	    2
    ssIdNumber		    22
  }
  transition {
    id			    27
    labelString		    "[set_speed > 0]\n\n{target_speed = ...\nset_speed;}"
    labelPosition	    [427 118.5 96.703 55.392]
    fontSize		    12
    src {
      id		      21
      intersection	      [3 0.5208 0.8537 0 400.5205 117.3508 0 0]
    }
    dst {
      id		      23
      intersection	      [1 0.5183 -0.8552 0 400.6281 191.2636 0 0]
    }
    midPoint		    [415.635 154.2041]
    chart		    2
    linkNode		    [5 26 0]
    visible		    0
    dataLimits		    [400.521 415.615 117.351 191.264]
    stampAngle		    -0.5463
    subviewer		    5
    drawStyle		    SMART
    slide {
      sticky		      BOTH_STICK
    }
    executionOrder	    1
    ssIdNumber		    23
  }
  transition {
    id			    28
    labelString		    "every(10,Update)\n{target_speed++;}"
    labelPosition	    [44.84 144.223 115.444 34.433]
    fontSize		    14
    arrowSize		    7.998
    src {
      id		      6
      intersection	      [3 0 -1 0.1501 145.9001 203.687 0 0]
    }
    dst {
      id		      6
      intersection	      [3 0 -1 0.6843 75.789 203.687 0 0]
    }
    midPoint		    [108.5604 181.6794]
    chart		    2
    linkNode		    [6 0 0]
    isGrouped		    1
    dataLimits		    [75.789 145.9 181.616 203.687]
    subviewer		    2
    slide {
      sticky		      BOTH_STICK
    }
    executionOrder	    1
    ssIdNumber		    18
  }
  transition {
    id			    29
    labelString		    "every(10,Update)\n{target_speed--;}"
    labelPosition	    [402.531 145.849 110.946 34.433]
    fontSize		    14
    arrowSize		    7.998
    src {
      id		      7
      intersection	      [3 0 -1 0.2112 491.0981 204.499 0 0]
    }
    dst {
      id		      7
      intersection	      [3 0 -1 0.6911 423.892 204.499 0 0]
    }
    midPoint		    [455.3049 183.2852]
    chart		    2
    linkNode		    [7 0 0]
    isGrouped		    1
    dataLimits		    [423.892 491.098 183.219 204.499]
    subviewer		    2
    slide {
      sticky		      BOTH_STICK
    }
    executionOrder	    1
    ssIdNumber		    19
  }
  transition {
    id			    30
    labelPosition	    [181.757 375.868 9.745 17.965]
    fontSize		    14
    src {
      intersection	      [0 0 1 0 181.7573 363.6027 0 0]
    }
    dst {
      id		      12
      intersection	      [1 0 -1 0.2215 181.7573 393.603 0 0]
    }
    midPoint		    [181.7573 374.9943]
    chart		    2
    linkNode		    [9 0 31]
    dataLimits		    [181.757 181.757 363.603 385.603]
    subviewer		    2
    drawStyle		    SMART
    slide {
      sticky		      BOTH_STICK
    }
    executionOrder	    1
    ssIdNumber		    15
  }
  transition {
    id			    31
    labelString		    "Set | Resume"
    labelPosition	    [269.957 365.092 89.207 17.965]
    fontSize		    14
    src {
      id		      11
      intersection	      [3 0 1 0.7366 364.7005 365.577 0 23.1217]
    }
    dst {
      id		      10
      intersection	      [1 -0 -1 0.277 364.7005 388.81 0 -23.1217]
    }
    midPoint		    [364.7005 373.4378]
    chart		    2
    linkNode		    [9 30 32]
    dataLimits		    [364.7 364.7 365.577 380.81]
    subviewer		    2
    drawStyle		    SMART
    slide {
      sticky		      BOTH_STICK
    }
    executionOrder	    1
    ssIdNumber		    27
  }
  transition {
    id			    32
    labelString		    "[brake]"
    labelPosition	    [440.255 370.008 44.229 17.965]
    fontSize		    14
    src {
      id		      10
      intersection	      [1 -0 -1 0.6776 419.4518 388.81 0 21.4015]
    }
    dst {
      id		      11
      intersection	      [3 0 1 0.3555 419.4518 365.577 0 -21.4015]
    }
    midPoint		    [419.4518 380.9491]
    chart		    2
    linkNode		    [9 31 33]
    dataLimits		    [419.452 419.452 373.577 388.81]
    subviewer		    2
    drawStyle		    SMART
    slide {
      sticky		      BOTH_STICK
    }
    executionOrder	    1
    ssIdNumber		    26
  }
  transition {
    id			    33
    labelString		    "Set"
    labelPosition	    [278.832 416.036 23.239 17.965]
    fontSize		    14
    src {
      id		      12
      intersection	      [2 1 -0 0.5784 251.834 412.272 0 2.5305]
    }
    dst {
      id		      10
      intersection	      [4 -1 0 0.4486 326.842 412.272 0 -2.5305]
    }
    midPoint		    [286.7079 412.272]
    chart		    2
    linkNode		    [9 32 0]
    dataLimits		    [251.834 318.842 412.272 412.272]
    subviewer		    2
    drawStyle		    SMART
    slide {
      sticky		      BOTH_STICK
    }
    executionOrder	    1
    ssIdNumber		    12
  }
  data {
    id			    34
    ssIdNumber		    32
    name		    "pwr"
    linkNode		    [2 0 35]
    scope		    INPUT_DATA
    machine		    1
    props {
      type {
	primitive		SF_DOUBLE_TYPE
      }
      unit {
	name			"inherit"
      }
    }
    dataType		    "double"
  }
  data {
    id			    35
    ssIdNumber		    33
    name		    "brake"
    linkNode		    [2 34 36]
    scope		    INPUT_DATA
    machine		    1
    props {
      type {
	primitive		SF_DOUBLE_TYPE
      }
      unit {
	name			"inherit"
      }
    }
    dataType		    "double"
  }
  data {
    id			    36
    ssIdNumber		    35
    name		    "active"
    linkNode		    [2 35 37]
    scope		    OUTPUT_DATA
    outputState		    10
    machine		    1
    props {
      type {
	primitive		SF_STATE_TYPE
      }
      frame		      SF_FRAME_NO
      unit {
	name			"inherit"
      }
    }
    dataType		    "unknown"
  }
  data {
    id			    37
    ssIdNumber		    36
    name		    "target_speed"
    linkNode		    [2 36 38]
    scope		    OUTPUT_DATA
    machine		    1
    props {
      resolveToSignalObject   1
      type {
	primitive		SF_DOUBLE_TYPE
      }
      frame		      SF_FRAME_NO
      unit {
	name			"inherit"
      }
    }
    dataType		    "double"
  }
  data {
    id			    38
    ssIdNumber		    37
    name		    "set_speed"
    linkNode		    [2 37 39]
    scope		    LOCAL_DATA
    machine		    1
    props {
      resolveToSignalObject   1
      type {
	primitive		SF_DOUBLE_TYPE
      }
      unit {
	name			"inherit"
      }
    }
    dataType		    "double"
  }
  data {
    id			    39
    ssIdNumber		    38
    name		    "curr_speed"
    linkNode		    [2 38 0]
    scope		    INPUT_DATA
    machine		    1
    props {
      type {
	primitive		SF_DOUBLE_TYPE
      }
      unit {
	name			"inherit"
      }
    }
    dataType		    "double"
  }
  event {
    id			    40
    ssIdNumber		    39
    name		    "Update"
    linkNode		    [2 0 41]
    scope		    INPUT_EVENT
    trigger		    RISING_EDGE_EVENT
    machine		    1
  }
  event {
    id			    41
    ssIdNumber		    40
    name		    "INC_BD"
    linkNode		    [2 40 42]
    scope		    INPUT_EVENT
    trigger		    RISING_EDGE_EVENT
    machine		    1
  }
  event {
    id			    42
    ssIdNumber		    41
    name		    "INC_BU"
    linkNode		    [2 41 43]
    scope		    INPUT_EVENT
    trigger		    FALLING_EDGE_EVENT
    machine		    1
  }
  event {
    id			    43
    ssIdNumber		    42
    name		    "DEC_BD"
    linkNode		    [2 42 44]
    scope		    INPUT_EVENT
    trigger		    RISING_EDGE_EVENT
    machine		    1
  }
  event {
    id			    44
    ssIdNumber		    43
    name		    "DEC_BU"
    linkNode		    [2 43 45]
    scope		    INPUT_EVENT
    trigger		    FALLING_EDGE_EVENT
    machine		    1
  }
  event {
    id			    45
    ssIdNumber		    44
    name		    "Set"
    linkNode		    [2 44 46]
    scope		    INPUT_EVENT
    trigger		    EITHER_EDGE_EVENT
    machine		    1
  }
  event {
    id			    46
    ssIdNumber		    45
    name		    "Resume"
    linkNode		    [2 45 0]
    scope		    INPUT_EVENT
    trigger		    EITHER_EDGE_EVENT
    machine		    1
  }
  instance {
    id			    47
    name		    "Controller/Enable // Setpoint "
    machine		    1
    chart		    2
  }
  target {
    id			    48
    name		    "sfun"
    description		    "Default Simulink S-Function Target."
    codeFlags		    ""
    machine		    1
    linkNode		    [1 0 49]
  }
  target {
    id			    49
    name		    "rtw"
    codeFlags		    " comments=1 statebitsets=1 databitsets=1 emitlogicalops=1 elseifdetection=1 constantfolding=1 redu"
    "ndantloadelimination=0 preservenames=0 preservenameswithparent=0 exportcharts=0"
    machine		    1
    linkNode		    [1 48 0]
  }
}
