# Supplementary material for: A Model-Driven Co-Design Framework for Fusing Control and Scheduling Viewpoints
Source: Sensors (Basel). 2018 Feb 20;18(2):628. doi: 10.3390/s18020628 (PMC5856116; doi:10.3390/s18020628)
Supplement: Supplementary file 1 [file sensors-18-00628-s001.zip › cpal_codesign_framework/2_co_simulation/pkg/annotations/cpal/graphviz.cpal]

enum Graphviz_Tools
{
  DOT,
  NEATO,
  TWOPI,
  CIRCO,
  FDP,
  SFDP,
  PATCHWORK
};

var Graphviz_Tools: cmd = Graphviz_Tools.DOT;
