# Supplementary material for: A Model-Driven Co-Design Framework for Fusing Control and Scheduling Viewpoints
Source: Sensors (Basel). 2018 Feb 20;18(2):628. doi: 10.3390/s18020628 (PMC5856116; doi:10.3390/s18020628)
Supplement: Supplementary file 1 [file sensors-18-00628-s001.zip › cpal_codesign_framework/2_co_simulation/pkg/annotations/hardware/hw_inet.cpal]

enum Inet_Family {
   INET,
   INET6
};

enum Routing_Policy {
   STATIC,
   DHCP
};


struct Inet_Interface 
{
	Inet_Family    : inet;
	Routing_Policy : routing;
	uint8          : address[16];
	uint8 	       : netmask[16];
	uint8          : gateway[16];
        uint8 	       : device[16]; /* 16 limit to be defined*/
};

/*get_IPAddress(in Inet_Interface : intf, out uint8 : address[16]);*/
