# Supplementary material for: A Model-Driven Co-Design Framework for Fusing Control and Scheduling Viewpoints
Source: Sensors (Basel). 2018 Feb 20;18(2):628. doi: 10.3390/s18020628 (PMC5856116; doi:10.3390/s18020628)
Supplement: Supplementary file 1 [file sensors-18-00628-s001.zip › cpal_codesign_framework/2_co_simulation/pkg/annotations/hardware/hw_udp.cpal]

include "hw_common.cpal"
/* UDP socket description */
struct UDP
{
	uint32 : port;              /*UDP port*/
	Hw_Direction : direction;   /*UDP socket sender / reciever */
};
 
/* todo should allow some typedef like constructs */
struct UDP_Group
{	
	uint32 : address;
};
