# Supplementary material for: A Model-Driven Co-Design Framework for Fusing Control and Scheduling Viewpoints
Source: Sensors (Basel). 2018 Feb 20;18(2):628. doi: 10.3390/s18020628 (PMC5856116; doi:10.3390/s18020628)
Supplement: Supplementary file 1 [file sensors-18-00628-s001.zip › cpal_codesign_framework/2_co_simulation/pkg/annotations/simu/multi.cpal]

const uint32 : MAX_NODES = 30;

const uint32 : MAX_STRING = 50;
struct Cpal_Node {
	uint8 : name[MAX_STRING];
	uint8 : model_file[MAX_STRING];
	Scheduling_Policy: sched_policy;
};

struct Node_Port {
	Cpal_Node : node;
	uint8 : name[MAX_STRING];
};

struct Cpal_Flow {
	Node_Port : src;
	Node_Port : target;
};

struct System_Multi {
	queue <Cpal_Node> : nodes[MAX_NODES];
	queue <Cpal_Flow> : flows[MAX_NODES]; 
};

generate_nodes_mapping_for(in queue<Cpal_Node>: nodes)
{
  var uint32: pid_counter_step = 1000;
  var uint32: pid_counter = 0;
  IO.println("print_name_of_interpreter_of(in uint32: pid)");
  IO.println("{");
  loop over nodes with it {
    IO.println("  if (%u <= pid < %u) {", pid_counter, pid_counter + pid_counter_step);
    IO.println("    IO.print(\"%s\");", it.current.name);
    IO.print("  } else");
    pid_counter = pid_counter + pid_counter_step;
  }
  IO.println(" {\n    IO.print(\"pid%%u\", pid);\n  }");
  IO.println("}");
}
