# Supplementary material for: A Model-Driven Co-Design Framework for Fusing Control and Scheduling Viewpoints
Source: Sensors (Basel). 2018 Feb 20;18(2):628. doi: 10.3390/s18020628 (PMC5856116; doi:10.3390/s18020628)
Supplement: Supplementary file 1 [file sensors-18-00628-s001.zip › cpal_codesign_framework/2_co_simulation/pkg/annotations/system/system.cpal]

enum Scheduling_Policy {
    FIFO, NPFP, NPEDF
};
enum Process_State {
    Any
};
struct Process_Instance {
    time64 :execution_time;
    time64 :wcet;
    time64 :bcet;
    time64 :period;
    time64 :offset;
    uint8  :priority;
    time64 :jitter;
    time64 :deadline;
    time64 :previous_activation;
    time64 :current_activation;
    uint32 :pid;
    bool   :continue;
    Process_State :process_state;
    queue<int64> :next_activations[10];
    uint32 : state_ptr;
    time64 : duration;
    bool   : initializing;
    uint64 : instance_id;
};
const Process_Instance : Process_Instance_default = {
        0s,0s,0s,0s,0s,
        0,0s,0s,0s,0s,
        0,false,Process_State.Any,
        {},
        0,0s,true,0
};
struct System {
    Scheduling_Policy :sched_policy;
    queue <Process_Instance> :processes[100];
};

require_activation(in Process_Instance: p, out bool: a)
{
  a = p.next_activations.not_empty() and p.next_activations.peek() <= 0;
}

/**
 * Add another activation at given point in time even if one already exists
 */
wakeup_also_at(out Process_Instance: p, in time64: point_in_time)
{
  var time64: t = time64.time();
  var int64: delay;
  if (point_in_time > t) {
    delay = int64.as(point_in_time - t);
  } else {
    delay = -1 * int64.as(t - point_in_time);
  }
/*  IO.println("wakeup_also_at %t %i", point_in_time, delay);*/
  p.next_activations.insert_sorted(int64.as(delay));
}

/**
 * Add another activation at given point in time even if NONE already exists
 */
wakeup_at(out Process_Instance: p, in time64: point_in_time)
{
  var bool:   planned = false;
  var time64: t = time64.time();
  var int64: delay;
  if (point_in_time > t) {
    delay = int64.as(point_in_time - t);
  } else {
    delay = -1 * int64.as(t - point_in_time);
  }
  loop over p.next_activations with it {
    if (it.current == delay) {
      planned = true;
    }
  }
  if (not planned) {
/*    IO.println("wakeup_at %t %i", point_in_time, delay);*/
    p.next_activations.insert_sorted(delay);
  }

}

/**
 * Add another activation after given delay even if one already exists
 */
wakeup_also_in(out Process_Instance: p, in time64: delay)
{
/*  IO.println("wakeup_also_in %t", delay);*/
  p.next_activations.insert_sorted(int64.as(delay));
}

/**
 * Add activations in given delay if none is already planned
 */
wakeup_in(out Process_Instance: p, in time64: delay)
{
  var bool:  planned = false;
  var int64: delay_i64 = int64.as(delay);
  loop over p.next_activations with it {
    if (it.current == delay_i64) {
      planned = true;
    }
  }
  if (not planned) {
/*    IO.println("wakeup_in %t %i", delay, delay_i64);*/
    p.next_activations.insert_sorted(delay_i64);
  }
}

var System: system;

/* Default scheduler to FIFO */
@cpal:time
{
    system.sched_policy = Scheduling_Policy.FIFO;
}
