# Supplementary material for: A Model-Driven Co-Design Framework for Fusing Control and Scheduling Viewpoints
Source: Sensors (Basel). 2018 Feb 20;18(2):628. doi: 10.3390/s18020628 (PMC5856116; doi:10.3390/s18020628)
Supplement: Supplementary file 1 [file sensors-18-00628-s001.zip › cpal_codesign_framework/2_co_simulation/pkg/util/marshal.cpal]

array_uint8_serialise_in_queue_n(
    in  uint8: v[],
    in  uint32: start,
    in  uint32: end,
  	out channel<uint8>: q)
{
  var uint32: i;
  for(i = start; i < end; i = i + 1) {
    q.push(v[i]);
  }
}

array_uint8_serialise_in_queue(
    in  uint8: v[],
  	out channel<uint8>: q)
{
  array_uint8_serialise_in_queue_n(v, 0, v.max_size, q);
}

array_uint8_deserialise_from_queue(
    in  channel<uint8>: q,
    out uint8: v[])
{
  var uint32: i = 0;
  loop over q with it {
    v[i] = q.pop();
  }
}


uint8_serialise_in_queue(
    in uint8: v,
    out channel<uint8>: q)
{
    q.push(v);
}

uint8_deserialise_from_queue(
    in channel<uint8>: q,
    out uint8: v)
{
    assert(q.not_empty());
    assert(q.count() >= 1);
    v = q.pop();
}

uint16_serialise_in_queue(
    in uint16: v,
    out channel<uint8>: q)
{
    q.push(uint8.as((v & 0x00FF) >>  0));
    q.push(uint8.as((v & 0xFF00) >>  8));
}

uint16_deserialise_from_queue(
    in channel<uint8>: q,
    out uint16: v)
{
    assert(q.not_empty());
    assert(q.count() >= 2);
    v =      uint16.as(q.pop());
    v = v | (uint16.as(q.pop()) <<  8);
}

uint32_serialise_in_queue(
    in uint32: v,
    out channel<uint8>: q)
{
    q.push(uint8.as((v & 0x000000FF) >>  0));
    q.push(uint8.as((v & 0x0000FF00) >>  8));
    q.push(uint8.as((v & 0x00FF0000) >> 16));
    q.push(uint8.as((v & 0xFF000000) >> 24));
}

uint32_deserialise_from_queue(
    in channel<uint8>: q,
    out uint32: v)
{
    assert(q.not_empty());
    assert(q.count() >= 4);
    v =      uint32.as(q.pop());
    v = v | (uint32.as(q.pop()) <<  8);
    v = v | (uint32.as(q.pop()) << 16);
    v = v | (uint32.as(q.pop()) << 24);
}

int8_serialise_in_queue(
    in int8: v,
    out channel<uint8>: q)
{
    q.push(uint8.cast(v));
}

int8_deserialise_from_queue(
    in channel<uint8>: q,
    out int8: v)
{
    assert(q.not_empty());
    assert(q.count() >= 1);
    v = int8.cast(q.pop());
}

int16_serialise_in_queue(
    in int16: v,
    out channel<uint8>: q)
{
    uint16_serialise_in_queue(uint16.cast(v), q);
}

int16_deserialise_from_queue(
    in channel<uint8>: q,
    out int16: v)
{
  var uint16: m;
  uint16_deserialise_from_queue(q, m);
  v = int16.cast(m);
}

int32_serialise_in_queue(
    in int32: v,
    out channel<uint8>: q)
{
    uint32_serialise_in_queue(uint32.cast(v), q);
}

int32_deserialise_from_queue(
    in channel<uint8>: q,
    out int32: v)
{
  var uint32: m;
  uint32_deserialise_from_queue(q, m);
  v = int32.cast(m);
}

bool_serialise_in_queue(
    in bool: v,
    out channel<uint8>: q)
{
    if (v) {
      q.push(1);
    } else {
      q.push(0);
    }
}

bool_deserialise_from_queue(
    in channel<uint8>: q,
    out bool: v)
{
    assert(q.not_empty());
    assert(q.count() >= 1);
    if (q.pop() == 1) {
      v = true;
    } else {
      v = false;
    }
}
