# Supplementary material for: A Model-Driven Co-Design Framework for Fusing Control and Scheduling Viewpoints
Source: Sensors (Basel). 2018 Feb 20;18(2):628. doi: 10.3390/s18020628 (PMC5856116; doi:10.3390/s18020628)
Supplement: Supplementary file 1 [file sensors-18-00628-s001.zip › cpal_codesign_framework/3_cruise/cruiseControl.cpal]

/*should move to function static var */
var float32 : errorPrev =0.0;
var float32 : errorIntegral =0.0;

struct PID_data 
{
	float32 : K;
	float32 : beta;
	float32 : N;
	float32 : h;
	float32 : Td;
	float32 : Ti;
	float32 : Iold;
	float32 : Dold;
	float32 : yold;
};


regulationPID(in float32:kp, in float32:ki, in float32:kd,in float32: vehiculeSpeed,in float32: targetSpeed,in float32 : sampleTime, out float32 : throttle)
{
  var float32 : error = targetSpeed - vehiculeSpeed;
  throttle = kp * error
           + ki* errorIntegral
    	   + kd *( error - errorPrev);
  /*update*/
  errorPrev = error;
  errorIntegral = errorIntegral + error *sampleTime;
}

processdef CruiseControlManager(
	in float32 :kp,
 	in float32 :ki,
 	in float32 :kd,
	in bool :up,
	in bool :down,
	in bool :set,
	in bool :resume,
	in bool :power,
	in bool :brake,
	in float32 : vehicleSpeed,
	in float32 : driverThrottle,
	out float32 : desiredSpeed,
	out float32 : throttleCmd,
	out bool : active	)
{
	process CruiseManager :cruiseManager;
	process SetPoint :setPoint;	
	state Default
	{
		var float32: throttlePID=0.0;
		cruiseManager(vehicleSpeed,power,set,resume,brake,desiredSpeed,active);
		setPoint(up,down,desiredSpeed,active);
		
		
		if (active)
		{
			var float32: sampleTime = 0.05; /*self.period needs time conversion to float*/
			regulationPID(kp,ki,kd,vehicleSpeed,desiredSpeed,sampleTime,throttlePID);
			/*saturation*/
			throttleCmd = float32.min(100.0,throttlePID);
			/* driver override */
			if (driverThrottle>throttlePID)
			{
				throttleCmd = driverThrottle;
			}
		}
		else
		{
	            throttleCmd = driverThrottle;
		}
	}
}

processdef SetPoint(
	in bool : inc,
	in bool : dec,
	out float32: desiredSpeed,
	in bool : active)
{
	state Idle
	{
	}
	on ((active) and (dec) ) to Decrement;
	on ((active) and (inc) ) to Increment;
	state Decrement
	{
		if ((desiredSpeed>0.0) )
		{
			desiredSpeed= desiredSpeed - 1.0;
		}
	} on (true) to DecrementWait;
	state DecrementWait
	{}
	on ((active==false)or(dec ==false)) to Idle;
	after (500ms) to Decrement;
	state Increment
	{
		desiredSpeed= desiredSpeed + 1.0;
	} on (true) to IncrementWait;
	state IncrementWait
	{}
	on ((active==false)or(inc ==false)) to Idle;
	after (500ms) to Increment;
}

processdef CruiseManager(
	in float32 : vehicleSpeed,
	in bool :power,
	in bool :set,
	in bool :resume,
	in bool :brake,
	out float32 : desiredSpeed,
	out bool : active)
{
	process OnManager : onManager;
	state Off
	{
		IO.println("Power Off\n");
	}
	on (power) to On;
	state On
	{
		IO.println("Power On\n");
		onManager(vehicleSpeed,set,resume,brake,desiredSpeed,active);
		IO.println("\n\nActif %b\n\n",active);
	}
	on (not power) to Off;
}


processdef OnManager(
	in float32 : vehicleSpeed,
	in bool :set,
	in bool :resume,
	in bool : brake,
	out float32: desiredSpeed,
	out bool : active
	)
{
	static var float32 : resumeSpeed;
	state Inactive
	{
		IO.println("Inactive\n");
		active = false;
		desiredSpeed = 0.0;
		resumeSpeed = 0.0;

	}
	on (set)  {desiredSpeed =vehicleSpeed; resumeSpeed= vehicleSpeed;} to Active;

	state Active
	{
		IO.println("Active %f\n",desiredSpeed);
		active=true;
	}
	on (brake) {active =false;}to Suspended;
	state Suspended
	{
		IO.println("Suspended\n");
		active =false;
	}
	on ((resume) and (not brake)) {desiredSpeed = resumeSpeed;}to  Active;
}

/* r : reference  */
/* y : plant output */
/* u : command */
processdef controller(out PID_data :data, in float32 :r, in float32 :y, out float32 : u)
{
	state Main {
	var float32 : P;
	var float32 : I;
	var float32 : D;
	
	P = data.K*(data.beta*r-y);
	I = data.Iold;
	D = data.Td/(data.N*data.h+data.Td)*data.Dold+data.N*data.K*data.Td/(data.N*data.h+data.Td)*(data.yold-y); 
	delay: {
		delay.execution_time = (time64.rand_uniform(1000us,4000us));
	}
	u = P + I + D;
	data.Iold = data.Iold + data.K*data.h/data.Ti*(r-y);
	data.Dold = D;
	data.yold = y;
	
	}
}

var PID_data : data_control;

var float32 : kp_in = 30.0;
var float32 : ki_in = 30.0;
var float32 : kd_in = 10.0;
var bool :up_in=false;
var bool :down_in=false;
var bool :set_in=false;
var bool :resume_in=false;
var bool :power_in=false;
var bool :brake_in=false;
var float32 :driverThrottle_in=0.0;
var float32 :vehicleSpeed_in=0.0;
var float32 : desiredSpeed_out =0.0;
var float32 :throttleCmd_out=0.0;
var bool : active_out = false;

/* simulink interfaces */
var float32 : r_in;
var float32 : y_in;
var float32 : T_out;

process controller: controller1[12ms](data_control, r_in, y_in, T_out);

process CruiseControlManager :cruiseControlManager[50ms](kp_in,ki_in,kd_in,
up_in,down_in,set_in,resume_in,power_in,brake_in,
vehicleSpeed_in,driverThrottle_in,
desiredSpeed_out,throttleCmd_out,active_out);

init()
{
	data_control.K = 0.96;
	data_control.Ti = 0.004;
	data_control.Td = 0.049;
	data_control.beta = 0.5;
	data_control.N = 5.0;
	data_control.Iold = 0.0;
	data_control.Dold = 0.0;
  	data_control.yold = 0.0;
  	data_control.h = 0.012;
}

@cpal:time:controller1{

    

    controller1.jitter = time64.rand_uniform(400us,1000us);

    /*controller1.execution_time =  (uint32.rand_uniform(1000,4000))us;*/
}

    

@cpal:time{
    system.sched_policy = Scheduling_Policy.NPFP;
    controller1.priority = 1;
    controller1.period = 12ms;
    cruiseControlManager.priority = 2;
    cruiseControlManager.period = 50ms;
    cruiseControlManager.execution_time = 1ms;
}
