# Supplementary material for: A Model-Driven Co-Design Framework for Fusing Control and Scheduling Viewpoints
Source: Sensors (Basel). 2018 Feb 20;18(2):628. doi: 10.3390/s18020628 (PMC5856116; doi:10.3390/s18020628)
Supplement: Supplementary file 1 [file sensors-18-00628-s001.zip › cpal_codesign_framework/5_introspection_on_target_Raspberry_Pi/observer_raspi.cpal]

var uint32: errorPrev = 0;
var uint32: errorIntegral = 0;

const uint32: controllerProportionalGain = 30;
const uint32: controllerDerivativeGain = 30;
const uint32: controllerIntegralGain = 10;

regulationPID(in uint32: vehiculeSpeed,
              in uint32: targetSpeed,
              in uint32: sampleTime,
              out uint16: throttle)
{
    var uint32: error = targetSpeed - vehiculeSpeed;
    throttle = uint16.cast((controllerProportionalGain * error
               + controllerIntegralGain * errorIntegral
               + controllerDerivativeGain * (error - errorPrev)) mod 4095);

    /* update*/
    errorPrev = error;
    errorIntegral = errorIntegral + error * sampleTime;
}

struct PID_data 
{
        float32 : K;
        float32 : beta;
        float32 : N;
        float32 : h;
        float32 : Td;
        float32 : Ti;
        float32 : Iold;
        float32 : Dold;
        float32 : yold;
        int32   : processid; 
};

var bool: pin0_out = false;
var bool: pin1_out = false;
var bool: pin2_out = false;
var bool: pin3_out = false;
var bool: pin4_out = false;
var bool: pin5_out = false;
var uint16: pin_dac1 = 0;

processdef process_monitor_init(in Process_Instance : p, out bool : pin) 
{
    state main{
    pin = true;	
    IO.sync();
    pin = false;
    IO.sync();
	}
}

processdef controller2() 
{
    state main{
    var uint32: i;
    var uint32: v;
    pin2_out = true;	
    IO.sync();
    regulationPID(1, 2, 3, pin_dac1);
    IO.sync();    
    pin2_out = false;
    IO.sync();
	}
}

processdef controller1(out PID_data :data, in float32 :r, in float32 :y, out float32 : u)
{
   
     state Main {
     var float32 : P;
     var float32 : I;
     var float32 : D;
     var uint32  : i;
     pin3_out = true;
     IO.sync();
     P = data.K*(data.beta*r-y);
     I = data.Iold;
     D = data.Td/(data.N*data.h+data.Td)*data.Dold+data.N*data.K*data.Td/(data.N*data.h+data.Td)*(data.yold-y);                                             
     u = P + I + D; 
     data.Iold = data.Iold + data.K*data.h/data.Ti*(r-y);
     data.Dold = D;
     data.yold = y;
	 pin3_out = false;
     IO.sync();                                                             
     }
}

processdef process_observer(in Process_Instance : p, in Process_Instance : p_mon_init, out bool : pin)
{
    state main{
      pin = true;
      IO.sync();
    /*  IO.println("id %u input jitter %t Priority %u Period %t Offset %t", p.pid, p.current_activation - p_mon_init.current_activation, p.priority, p.period, p.offset); */
     /* IO.println("id %u output jitter %t Priority %u Period %t Offset %t", p.pid, self.current_activation - p.current_activation - p.bcet, p.priority, p.period, p.offset); */
      pin = false;
      IO.sync();
      }
}

var PID_data : data_control;
var float32 : r_in;
var float32 : y1_in;
var float32 : T1_out;

process controller2: p2[12ms]();
process controller1: p1[12ms](data_control, r_in, y1_in, T1_out);
process process_monitor_init: p2_mon_in[p2.period](p2, pin0_out);
process process_monitor_init: p1_mon_in[p1.period](p1, pin1_out);
process process_observer: p2_mon_out[p2.period](p2, p2_mon_in, pin4_out);
process process_observer: p1_mon_out[p1.period](p1, p1_mon_in, pin5_out);
init()
{                                                                                                           
        data_control.K = 0.96;
        data_control.Ti = 0.12;
        data_control.Td = 0.049;
        data_control.beta = 0.5;
        data_control.N = 5.0;
        data_control.Iold = 0.0;
        data_control.Dold = 0.0;
        data_control.yold = 0.0;
        data_control.h = 0.012;
}
@cpal:time{                                     
        p2_mon_in.priority = 6;
        p2_mon_in.offset = 0ms;	
        p2.priority = 5;
        p2.offset = 0ms;
        p2.period = 12ms;    		
        p2_mon_out.priority = 4;
        p2_mon_out.offset = 0ms;  
        p1_mon_in.priority = 3;
        p1_mon_in.offset = 0ms;
        p1.priority = 2;
        p1.offset = 0ms;
        p1.period = 12ms;    		
        p1_mon_out.priority = 1;
        p1_mon_out.offset = 0ms;  
        system.sched_policy = Scheduling_Policy.FIFO;        
}
