# Supplementary material for: A Model-Driven Co-Design Framework for Fusing Control and Scheduling Viewpoints
Source: Sensors (Basel). 2018 Feb 20;18(2):628. doi: 10.3390/s18020628 (PMC5856116; doi:10.3390/s18020628)
Supplement: Supplementary file 1 [file sensors-18-00628-s001.zip › cpal_codesign_framework/6_introspection_simulation/observer.cpal]

struct PID_data 
{
        float32 : K;
        float32 : beta;
        float32 : N;
        float32 : h;
        float32 : Td;
        float32 : Ti;
        float32 : Iold;
        float32 : Dold;
        float32 : yold;
        int32   : processid; 
};

/* r : reference  */
/* y : plant output */
/* u : command */

var PID_data : data_control1;
var PID_data : data_control2;

/* simulink interfaces */
var float32 : r_in;
var float32 : y1_in;
var float32 : y2_in;

var float32 : T1_out;
var float32 : T2_out;

processdef controller(out PID_data :data, in float32 :r, in float32 :y, out float32 : u)
{
    state Main {
     var float32 : P;
     var float32 : I;
     var float32 : D;            
     P = data.K*(data.beta*r-y);
     I = data.Iold;
     D = data.Td/(data.N*data.h+data.Td)*data.Dold+data.N*data.K*data.Td/(data.N*data.h+data.Td)*(data.yold-y);   
     if (data.processid == 2)
     {
        delay: {
		delay.execution_time = time64.rand_uniform(3600us,3650us);
 	 }
     }
     else
     {
     if (data.processid == 1)
     {
       delay: {
		delay.execution_time = time64.rand_uniform(5400us,5450us);
     }
     }
     }
     u = P + I + D;
     data.Iold = data.Iold + data.K*data.h/data.Ti*(r-y);
     data.Dold = D;
     data.yold = y;                                                                               }
}
init()
{                                               
        data_control2.K = 0.96;
        data_control2.Ti = 0.12;
        data_control2.Td = 0.049;
        data_control2.beta = 0.4;
        data_control2.N = 5.0;
        data_control2.Iold = 0.0;
        data_control2.Dold = 0.0;
        data_control2.yold = 0.0;
        data_control2.h = 0.012;
        data_control2.processid = 2;
                                                                                            
        data_control1.K = 0.96;
        data_control1.Ti = 0.12;
        data_control1.Td = 0.049;
        data_control1.beta = 0.4;
        data_control1.N = 5.0;
        data_control1.Iold = 0.0;
        data_control1.Dold = 0.0;
        data_control1.yold = 0.0;
        data_control1.h = 0.012;
        data_control1.processid = 1;
}
/* process instances */
process controller: p2[12ms](data_control2, r_in, y2_in, T2_out);
process controller: p1[12ms](data_control1, r_in, y1_in, T1_out);
@cpal:time{
            p2.priority = 20;
            p2.offset = 0ms;
            p2.period = 12ms;
            p2.bcet = 200us; 
            p1.priority = 10;
            p1.offset = 0ms;
            p1.period = 12ms;
            p1.bcet = 200us; 
            system.sched_policy = Scheduling_Policy.FIFO;
}
/* Input monitor must be call just before process to be monitored (using priorities) */
processdef input_monitor(in Process_Instance : p) {
    state Main {                
      IO.println("id %u input jitter %t Priority %u Period %t Offset %t", p.pid, 
      time64.as(- p.next_activations.peek()), p.priority, p.period, p.offset);
     }
}
/* Output monitor must be call just after process to be monitored ( using priorities) */
processdef output_monitor(in Process_Instance : p) {
    state Main {
/* output jitter is the difference between actual duration and bcet */ 
/* actual duration matches the execution time in delay block and can be monitored  */            
     IO.println("id %u output jitter %t Priority %u Period %t Offset %t", p.pid, 
     time64.time() - p.current_activation - p.bcet, p.priority, p.period, p.offset);
    }
}
process input_monitor : p2_input_monitor[p2.period](p2);
process output_monitor : p2_output_monitor[p2.period](p2);
process input_monitor : p1_input_monitor[p1.period](p1);
process output_monitor : p1_output_monitor[p1.period](p1);
@cpal:time{                       
            p2_input_monitor.priority = 21;
            p2_input_monitor.offset = 0ms;
            p2_input_monitor.execution_time = 1ps;
            p2_output_monitor.priority = 19;
            p2_output_monitor.offset = 0ms;  
            p2_output_monitor.execution_time= 1ps;
            p1_input_monitor.priority = 11;
            p1_input_monitor.offset = 0ms;
            p1_input_monitor.execution_time= 1ps;
            p1_output_monitor.priority = 9;
            p1_output_monitor.offset = 0ms;   
            p1_output_monitor.execution_time= 1ps;
            system.sched_policy = Scheduling_Policy.FIFO;
}
