# Supplementary material for: A Model-Driven Co-Design Framework for Fusing Control and Scheduling Viewpoints
Source: Sensors (Basel). 2018 Feb 20;18(2):628. doi: 10.3390/s18020628 (PMC5856116; doi:10.3390/s18020628)
Supplement: Supplementary file 1 [file sensors-18-00628-s001.zip › cpal_codesign_framework/8_wcet/wcet_frdm.cpal]

struct PID_data 
{
        float32 : K;
        float32 : beta;
        float32 : N;
        float32 : h;
        float32 : Td;
        float32 : Ti;
        float32 : Iold;
        float32 : Dold;
        float32 : yold;
        int32   : processid; 
};

var bool: pin_gpio_b02_out = false;
processdef controller(out PID_data :data, in float32 :r, in float32 :y, out float32 : u)
{
     state Main { 
     
     var float32 : P;
     var float32 : I;
     var float32 : D;
     pin_gpio_b02_out = true;
	 IO.sync();  
	 
     P = data.K*(data.beta*r-y);
     I = data.Iold;
     D = data.Td/(data.N*data.h+data.Td)*data.Dold+data.N*data.K*data.Td/(data.N*data.h+data.Td)*(data.yold-y);                                             
     u = P + I + D;
     data.Iold = data.Iold + data.K*data.h/data.Ti*(r-y);
     data.Dold = D;
     data.yold = y;
	 pin_gpio_b02_out = false;
     IO.sync();                                                             
     }
}
var PID_data : data_control1;
var float32 : r_in;
var float32 : y1_in;
var float32 : T1_out;
process controller: p1[12ms](data_control1, r_in, y1_in, T1_out);
init()
{                                                                                                   
        data_control1.K = 0.96;
        data_control1.Ti = 0.12;
        data_control1.Td = 0.049;
        data_control1.beta = 0.5;
        data_control1.N = 5.0;
        data_control1.Iold = 0.0;
        data_control1.Dold = 0.0;
        data_control1.yold = 0.0;
        data_control1.h = 0.012;
}
@cpal:time:p1{                                                                                                               
        p1.priority = 10;
        p1.offset = 0ms;
        p1.period = 12ms;
        system.sched_policy = Scheduling_Policy.FIFO;       
}
